# Supplementary material for: Comprehensive analysis of human microRNA target networks
Source: BioData Min. 2011 Jun 17;4:17. doi: 10.1186/1756-0381-4-17 (PMC3130707; doi:10.1186/1756-0381-4-17)
Supplement: Additional file 1 — KeyMolnet identifies microRNA target networks in 232 human miRNAs. The prediction of target genes of individual miRNA was performed by Diana-microT 3.0. Entrez Gene IDs of miRNA target genes were uploaded onto KeyMolnet. The generated network was compared side by side with human canonical networks composed of 430 pathways, 885 diseases, and 208 pathological events of the KeyMolnet library. Top-three pathways, diseases, and pathological events with the statistically significant contribution to the extracted network are shown. [file 1756-0381-4-17-S1.XLS]

## Sheet: sequence
Table S1. KeyMolnet identifies microRNA target networks in 232 human miRNAs
MicroRNA	MIMAT ID	Mature Squence	No of Targets	Gene Symbol of Targets	Gene Symbol of Targets Continued	No of Molecules in the Network	1st Rank Pathway			2nd Rank Pathway			3rd Rank Pathway			1st Rank Disease			2nd Rank Disease			3rd Rank Disease			1st Rank Pathological Event			2nd Rank Pathological Event			3rd Rank Pathological Event
							Name	Score	Score p-Value	Name	Score	Score p-Value	Name	Score	Score p-Value	Name	Score	Score p-Value	Name	Score	Score p-Value	Name	Score	Score p-Value	Name	Score	Score p-Value	Name	Score	Score p-Value	Name	Score	Score p-Value
hsa-let-7a	MIMAT0000062	UGAGGUAGUAGGUUGUAUAGUU	244	FIGN IGF2BP1 LIN28B NR6A1 ONECUT2 ARID3B FBN1 BACH1 CLCN5 HIC2 YOD1 IGF1R FOXP2 PBX3 TRIM71 CCND2 PKN2 MAP4K3 CDV3 COL1A2 IGF2BP3 PAPPA CPEB2 NAP1L1 C14orf28 PPP1R15B PTPRD RAPGEF6 GALNT1 SOCS4 DUSP16 TGFBR1 HOXA1 ARHGAP28 MAP3K1 LRIG2 UHRF2 LRIG3 RICTOR BPTF GAS7 CCNJ B3GNT7 ABL2 CPEB3 ACVR2A ABCC5 BCAT1 RANBP2 PCDH19 GAN MAPK8 COL3A1 PPARGC1B BZW1 POU2F1 CPEB4 FNDC3A HDX DLC1 NAT12 IDE ZNF512B …	SLC2A12 FBXO45 SFRS12IP1 ZMAT1 LIMD2 LEPREL2 MYB BEGAIN ABCB9 PRPF38B LSM11 STX3 HAND1 ADRB2 PRRX1 KIAA1539 EEF2K G3BP1 RAB3GAP2 NRAS PLXND1 HSPA14 AMMECR1L HOOK1 SLC12A9 TMEM2 ARPP19 NRK SNAP23 GATM C3orf64 DIAPH2 TP53 SLC7A6 CBL GDAP2 SNX30 MGAT4A ATP2B4 MAP3K3 UGCGL1 ACVR2B LPGAT1 NIPA1 RIOK3 CHRD KLHL6 PCYT1B LINGO1 MAP4K4 NGFB C11orf84 RBM38 C8orf44 GGA3 TNFRSF1B ZNF583 XK RBPJ FLNA NDST2 AH…	1022	Transcriptional regulation by p53	593.196	2.692e-179	Transcriptional regulation by Myb	485.103	9.322e-147	Transcriptional regulation by Myc	470.21	2.836e-142	Viral myocarditis	112.666	1.214e-34	Chronic myelogenous leukemia	84.149	4.663e-26	Hepatocellular carcinoma	80.559	5.616e-25	Cancer	205.573	1.308e-62	Epithelial-mesenchymal transition	124.499	3.328e-38	Adipogenesis	121.778	2.193e-37
hsa-let-7b	MIMAT0000063	UGAGGUAGUAGGUUGUGUGGUU	242	FIGN IGF2BP1 LIN28B NR6A1 ONECUT2 ARID3B FBN1 BACH1 CLCN5 HIC2 YOD1 FOXP2 IGF1R PBX3 TRIM71 CPEB2 CCND2 PKN2 MAP4K3 CDV3 COL1A2 IGF2BP3 PPP1R15B PAPPA NAP1L1 C14orf28 PTPRD RAPGEF6 GALNT1 SOCS4 DUSP16 TGFBR1 HOXA1 ARHGAP28 MAP3K1 LRIG2 UHRF2 LRIG3 RICTOR BPTF GAS7 CCNJ B3GNT7 ABL2 ABCC5 CPEB3 ACVR2A BCAT1 RANBP2 PCDH19 GAN MAPK8 COL3A1 PPARGC1B BZW1 POU2F1 CPEB4 FNDC3A HDX DLC1 NAT12 IDE ZNF512B …		1016	Transcriptional regulation by p53	593.754	1.829e-179	Transcriptional regulation by Myb	485.56	6.792e-147	Transcriptional regulation by Myc	470.718	1.994e-142	Viral myocarditis	113.047	9.322e-35	Chronic myelogenous leukemia	84.512	3.626e-26	Hepatocellular carcinoma	80.879	4.499e-25	Cancer	206.343	7.664e-63	Epithelial-mesenchymal transition	124.915	2.494e-38	Adipogenesis	122.222	1.612e-37
hsa-let-7c	MIMAT0000064	UGAGGUAGUAGGUUGUAUGGUU	243	FIGN IGF2BP1 LIN28B NR6A1 ONECUT2 ARID3B FBN1 BACH1 CLCN5 HIC2 YOD1 CCND2 FOXP2 IGF1R PBX3 TRIM71 PKN2 MAP4K3 CDV3 COL1A2 IGF2BP3 PAPPA CPEB2 NAP1L1 C14orf28 PPP1R15B PTPRD RAPGEF6 GALNT1 SOCS4 DUSP16 TGFBR1 HOXA1 ARHGAP28 MAP3K1 LRIG2 UHRF2 LRIG3 RICTOR BPTF GAS7 CCNJ B3GNT7 ABL2 CPEB3 ACVR2A ABCC5 BCAT1 RANBP2 PCDH19 GAN MAPK8 COL3A1 PPARGC1B BZW1 POU2F1 CPEB4 FNDC3A HDX DLC1 NAT12 IDE ZNF512B …		1020	Transcriptional regulation by p53	593.308	2.492e-179	Transcriptional regulation by Myb	485.194	8.751e-147	Transcriptional regulation by Myc	470.312	2.643e-142	Viral myocarditis	112.793	1.112e-34	Chronic myelogenous leukemia	84.27	4.289e-26	Hepatocellular carcinoma	80.665	5.217e-25	Cancer	205.829	1.095e-62	Epithelial-mesenchymal transition	124.637	3.023e-38	Adipogenesis	121.926	1.98e-37
hsa-let-7d	MIMAT0000065	AGAGGUAGUAGGUUGCAUAGUU	145	IGF2BP1 NR6A1 LIN28B FOXP2 HIC2 YOD1 PBX3 FBN1 ZNF512B COL24A1 PARD6B BACH1 PPP1R15B NOVA1 DIAPH2 C10orf6 LIMD2 ACVR1B CCNY HOOK1 RSPO2 MAP4K3 CDV3 COL1A2 ADAMTS5 IGF2BP3 NARG1 RAB11FIP4 FIGN ABCC5 CCDC4 GAS7 CLCN5 EIF4G2 ATP2B1 NT5C2 E2F5 ULK2 USP38 SNX16 DYRK1A RAPGEF6 RUFY3 HDX C14orf28 ABCB9 LONRF3 CCNJL ZNF518 C11orf84 AKAP6 MGAT4A MIB1 HOXA1 OSBPL3 NAP1L1 GNG5 KLF9 ARHGAP28 BZW2 PPP1R16B MA…		885	Transcriptional regulation by RB/E2F	836.004	2.176e-252	Transcriptional regulation by Ets-domain family	377.44	2.395e-114	lLysophospholipid receptor signaling pathway	178.52	1.821e-54	Chronic myelogenous leukemia	72.119	1.95e-22	Adult T cell lymphoma/leukemia	64.797	3.119e-20	Viral myocarditis	64.276	4.479e-20	Cancer	129.602	9.683e-40	Metastasis	87.814	3.676e-27	Epithelial-mesenchymal transition	83.049	9.992e-26
hsa-let-7e	MIMAT0000066	UGAGGUAGGAGGUUGUAUAGUU	236	FIGN LIN28B IGF2BP1 ONECUT2 CLCN5 ARID3B NR6A1 HIC2 CPEB2 CCND2 FOXP2 PKN2 FBN1 PAPPA IGF1R C14orf28 TRIM71 BZW1 BACH1 NAT12 PTPRD GALNT1 CPEB3 ACVR2A PBX3 POU2F1 YOD1 DUSP16 PPARGC1B CPEB4 FNDC3A TGFBR1 ABCC5 DLC1 FNDC3B NAP1L1 IGF2BP2 COL27A1 ZNF512B PPP1R15B MYCN ZNF644 HOXA1 MACF1 POU2F2 ABL2 RNF165 C22orf9 SMARCAD1 DICER1 EIF2C4 ZMAT1 TTLL4 PDE12 DTX2 COL1A2 HDX STARD13 SMC1A SOCS4 RAB11FIP4…		1111	Transcriptional regulation by p53	574.862	8.897e-174	Transcriptional regulation by Myb	470.082	3.099e-142	Transcriptional regulation by Myc	453.511	3.018e-137	Viral myocarditis	116.01	1.196e-35	Chronic myelogenous leukemia	82.363	1.608e-25	Hepatocellular carcinoma	76.044	1.284e-23	Cancer	175.168	1.859e-53	Adipogenesis	131.894	1.976e-40	Metastasis	102.381	1.515e-31
hsa-let-7f	MIMAT0000067	UGAGGUAGUAGAUUGUAUAGUU	244	FIGN IGF2BP1 LIN28B NR6A1 ONECUT2 FBN1 ARID3B BACH1 CLCN5 YOD1 HIC2 IGF1R PBX3 TRIM71 FOXP2 MAP4K3 CDV3 COL1A2 IGF2BP3 PKN2 PAPPA PPP1R15B C14orf28 NAP1L1 CPEB2 CCND2 PTPRD RAPGEF6 GALNT1 SOCS4 DUSP16 HOXA1 ARHGAP28 MAP3K1 LRIG2 UHRF2 LRIG3 RICTOR BPTF TGFBR1 GAS7 CCNJ B3GNT7 ABL2 CPEB3 ACVR2A BCAT1 RANBP2 PCDH19 GAN MAPK8 COL3A1 ABCC5 PPARGC1B BZW1 POU2F1 CPEB4 FNDC3A HDX IDE DLC1 NAT12 C22orf9 …		1022	Transcriptional regulation by p53	593.196	2.692e-179	Transcriptional regulation by Myb	485.103	9.322e-147	Transcriptional regulation by Myc	470.21	2.836e-142	Viral myocarditis	112.666	1.214e-34	Chronic myelogenous leukemia	84.149	4.663e-26	Hepatocellular carcinoma	80.559	5.616e-25	Cancer	205.573	1.308e-62	Epithelial-mesenchymal transition	124.499	3.328e-38	Adipogenesis	121.778	2.193e-37
hsa-let-7g	MIMAT0000414	UGAGGUAGUAGUUUGUACAGUU	245	FIGN IGF2BP1 LIN28B NR6A1 ONECUT2 ARID3B FBN1 BACH1 CLCN5 YOD1 HIC2 IGF1R FOXP2 CCND2 PBX3 TRIM71 PKN2 MAP4K3 CDV3 COL1A2 IGF2BP3 PAPPA C14orf28 NAP1L1 PPP1R15B PTPRD CPEB2 RAPGEF6 GALNT1 SOCS4 DUSP16 TGFBR1 HOXA1 ARHGAP28 MAP3K1 LRIG2 UHRF2 LRIG3 RICTOR BPTF GAS7 CCNJ B3GNT7 ABL2 CPEB3 ACVR2A ABCC5 BCAT1 RANBP2 PCDH19 GAN MAPK8 COL3A1 PPARGC1B BZW1 POU2F1 CPEB4 FNDC3A HDX ZNF512B DLC1 NAT12 FNDC…		1022	Transcriptional regulation by p53	593.196	2.692e-179	Transcriptional regulation by Myb	485.103	9.322e-147	Transcriptional regulation by Myc	470.21	2.836e-142	Viral myocarditis	112.666	1.214e-34	Chronic myelogenous leukemia	84.149	4.663e-26	Hepatocellular carcinoma	80.559	5.616e-25	Cancer	205.573	1.308e-62	Epithelial-mesenchymal transition	124.499	3.328e-38	Adipogenesis	121.778	2.193e-37
hsa-let-7i	MIMAT0000415	UGAGGUAGUAGUUUGUGCUGUU	245	FIGN IGF2BP1 LIN28B NR6A1 ONECUT2 ARID3B FBN1 BACH1 CLCN5 YOD1 HIC2 IGF1R FOXP2 CCND2 PBX3 TRIM71 PKN2 MAP4K3 CDV3 COL1A2 IGF2BP3 PAPPA CPEB2 NAP1L1 C14orf28 PPP1R15B PTPRD RAPGEF6 GALNT1 SOCS4 DUSP16 TGFBR1 HOXA1 ARHGAP28 MAP3K1 LRIG2 UHRF2 LRIG3 RICTOR BPTF GAS7 CCNJ B3GNT7 ABL2 CPEB3 ACVR2A ABCC5 BCAT1 RANBP2 PCDH19 GAN MAPK8 COL3A1 PPARGC1B BZW1 POU2F1 CPEB4 FNDC3A HDX ZNF512B DLC1 NAT12 IDE …		1022	Transcriptional regulation by p53	593.196	2.692e-179	Transcriptional regulation by Myb	485.103	9.322e-147	Transcriptional regulation by Myc	470.21	2.836e-142	Viral myocarditis	112.666	1.214e-34	Chronic myelogenous leukemia	84.149	4.663e-26	Hepatocellular carcinoma	80.559	5.616e-25	Cancer	205.573	1.308e-62	Epithelial-mesenchymal transition	124.499	3.328e-38	Adipogenesis	121.778	2.193e-37
hsa-miR-1	MIMAT0000416	UGGAAUGUAAAGAAGUAUGUAU	44	MLL RNF165 TNKS2 GJA1 BDNF TNPO1 FNDC3A FNDC3B LPPR4 HNRPA3 PAX3 LYRM5 C11orf61 TRIM2 ETS1 TMSB4X HIVEP3 TMSL4 TMSL3 SFRS9 GLCCI1 MMD UST CLCN3 NRP1 PVRL3 YLPM1 FOXP1 SLC44A1 SPRED1 NFAT5 KCNIP3 C6orf120 C9orf82 WDR48 BCL11A CEBPZ ADPGK CPLX2 PFTK1 ARCN1 SMARCC1 HNRNPU CORO1C		267	Transcriptional regulation by Ets-domain family	507.639	1.532e-153	Transcriptional regulation by Ets-1/2	405.477	8.693e-123	Transcriptional regulation by NFAT	282.691	7.969e-86	Viral myocarditis	77.541	4.547e-24	Multiple myeloma	72.383	1.624e-22	Adult T cell lymphoma/leukemia	59.15	1.563e-18	Metastasis	67.273	5.608e-21	Cancer	66.199	1.181e-20	Angiogenesis	60.414	6.508e-19
hsa-miR-100	MIMAT0000098	AACCCGUAGAUCCGAACUUGUG	11	MBNL1 FZD8 FZD5 BAZ2A TRIB2 FRAP1 MTMR3 INSM1 NTRK3 ZZEF1 PPP3CA		86	mTOR signaling pathway	129.62	9.56e-40	Neurotrophin signaling pathway	111.638	2.476e-34	Transcriptional regulation by NFAT	79.176	1.464e-24	Neuroblastoma	27.488	5.311e-09	Osteoporosis	18.041	3.709e-06	Adult T cell lymphoma/leukemia	14.891	3.292e-05	Cardiac hypertrophy	29.79	1.077e-09	Phosphorus regulation	21.267	3.964e-07	Erythropoiesis	17.737	4.579e-06
hsa-miR-101	MIMAT0000099	UACAGUACUGUGAUAACUGAA	188	ATXN1 ZBTB34 TNPO1 TNRC6B CDYL EZH2 FLRT3 RC3H2 UBE2D1 ARID1A NEK7 GLTSCR1 TSHZ3 AEBP2 FAM108C1 SIX4 RAP1B STC1 ACVR2B FBN2 KBTBD8 FZD4 MBNL1 RNF38 RAP1BL ESCO1 MFSD6 ADAMTS17 USP38 GJA1 EYA1 MAGI1 PTCH1 DIP2B FAM108B1 ZNF654 KCNH7 DYRK1A PUM2 HRB ATRX KCNA1 DDEF1 MGAT4A ASPN SLC12A2 ELF5 ZCCHC2 PBX3 MYCN CACNB2 FLRT2 GPR85 C11orf30 SOCS2 EMP1 OTUD3 BICD2 ANKRD17 MARK1 SEL1L MKL2 MECP2 PDE4D SLC3…		806	(Transcriptional regulation by AP-1	491.515	1.095e-148	Transcriptional regulation by Myc	466.263	4.372e-141	Transcriptional regulation by Ets-domain family	387.972	1.617e-117	Hepatocellular carcinoma	70.404	6.403e-22	Gastric cancer	65.211	2.342e-20	Adult T cell lymphoma/leukemia	60.894	4.667e-19	Cancer	127.464	4.262e-39	Epithelial-mesenchymal transition	80.035	8.075e-25	Metastasis	79.585	1.103e-24
hsa-miR-103	MIMAT0000101	AGCAGCAUUGUACAGGGCUAUGA	44	TNRC6B TMEM16C DICER1 ACVR2B APLN MED26 UBR4 WDFY4 PTCH1 MDN1 RPS6KA3 STARD9 TGIF2 KIF1B GPR157 LUZP1 EDA PCGF5 TAS1R1 TMCC1 CNOT6L AFF4 SNF1LK FGFRL1 ATXN7L1 GFAP RBM24 NPAS3 KIAA0247 C18orf1 PVRL1 NPEPPS ZBTB34 FRYL RASSF5 IHPK1 MMS19 LGR6 ABHD2 UBE4A TLE4 EIF2C4 PHF20 FAM123B		188	RSK signaling pathway	245.613	1.157e-74	TGFb family signaling pathway	188.934	1.334e-57	MAPK signaling pathway	101.351	3.093e-31	Adult T cell lymphoma/leukemia	27.143	6.748e-09	Rheumatoid arthritis	22.995	1.196e-07	Multiple myeloma	12.96	0.0001255	Pol II transcription	169.436	9.875e-52	Cancer	38.21	3.146e-12	Adipogenesis	28.321	2.983e-09
hsa-miR-105	MIMAT0000102	UCAAAUGCUCAGACUCCUGUGGU	1	NTRK3		21	Neurotrophin signaling pathway	159.79	7.917e-49	Gene regulation by microRNAs (cancer)	22.433	1.767e-07	No item			Neuroblastoma	35.271	2.413e-11	Breast cancer	12.503	0.0001723	No item			Glial cell polarity	22.474	1.717e-07	Neurologic disorders	12.886	0.0001321	No items
hsa-miR-106a	MIMAT0000103	AAAAGUGCUUACAGUGCAGGUAG	86	MYT1L BMPR2 TNRC6B ZC3H12C NR4A3 POU2F1 FAM123A SLITRK3 CRIM1 PTPRD GLIS3 TMCC1 KCNMA1 BRMS1L ANKRD50 DYNC1LI2 BCL11B ZNFX1 BNC2 SSX2IP RSBN1 PHLPPL PCDHA2 PCDHA12 PCDHA10 PCDHA6 PCDHA4 ARHGAP12 MKRN1 PPARA MTMR3 RAB22A ANK2 YES1 TSHZ3 PKN2 KLF12 EIF4G3 C22orf30 CUGBP2 CLIP4 PFN2 FYCO1 ARID4A G3BP1 SPOPL SNTB2 MAP3K2 SLAIN2 RPS6KA5 RUNX1 WDR37 SCN2A ATXN1 LHX6 CADM2 GTDC1 PCAF PAK7 RNF6 INTS6 ITG…		727	Transcriptional regulation by PPARa	366.655	4.226e-111	Lysophospholipid receptor signaling pathway	184.544	2.798e-56	Transcriptional regulation by POU domain factor	148.053	2.702e-45	Viral myocarditis	44.14	5.158e-14	Alzheimer's Disease	43.153	1.023e-13	Adult T cell lymphoma/leukemia	39.465	1.318e-12	Cancer cachexia	52.57	1.496e-16	Cancer	50.282	7.305e-16	Pituitary function	49.752	1.055e-15
hsa-miR-106b	MIMAT0000680	UAAAGUGCUGACAGUGCAGAU	164	C21orf25 ZNF800 EIF4G3 ITGB8 ZNFX1 MAP3K2 SLAIN2 WDR37 PKD2 CAMTA1 BICC1 YOD1 PLEKHA3 HLF BAMBI TNKS2 PHF6 SCN1A PRRG1 E2F5 OXR1 C6orf85 FEM1C DERL2 PPP3R1 FRS2 FAM134C EZH1 RAB11FIP1 TNRC6B MFAP3L FGD5 ZFYVE26 KLHL28 ZNF512B PBX3 ZBTB47 TRPV6 NTN4 FAM13C1 USP24 MTF1 RGMA TRIP11 NAPEPLD VSX1 FSD1L PDLIM5 MYT1L RAB11FIP5 GNB5 GPR6 MCL1 LYPD6 SNF1LK RGMB MARCH8 MED12L TUSC2 FAT4 USP46 OSTM1 CRK HDA…		1028	Transcriptional regulation by RB/E2F	854.208	7.209e-258	Transcriptional regulation by NFAT	282.37	9.957e-86	Lysophospholipid receptor signaling pathway	169.472	9.636e-52	Chronic myelogenous leukemia	87.239	5.477e-27	Viral myocarditis	61.27	3.597e-19	Adult T cell lymphoma/leukemia	58.715	2.114e-18	Cancer	84.819	2.93e-26	Metastasis	82.452	1.511e-25	Wound repair	68.256	2.837e-21
hsa-miR-107	MIMAT0000104	AGCAGCAUUGUACAGGGCUAUCA	45	TNRC6B TMEM16C DICER1 ACVR2B APLN MED26 UBR4 WDFY4 PTCH1 MDN1 RPS6KA3 STARD9 TGIF2 GPR157 KIF1B LUZP1 EDA PCGF5 TAS1R1 TMCC1 CNOT6L AFF4 SNF1LK ATXN7L1 FGFRL1 GFAP NPAS3 RBM24 KIAA0247 C18orf1 PVRL1 NPEPPS ZBTB34 PHF20 FRYL RASSF5 IHPK1 MMS19 LGR6 ABHD2 UBE4A TLE4 EIF2C4 CKAP5 FAM123B		188	RSK signaling pathway	245.613	1.157e-74	TGFb family signaling pathway	188.934	1.334e-57	MAPK signaling pathway	101.351	3.093e-31	Adult T cell lymphoma/leukemia	27.143	6.748e-09	Rheumatoid arthritis	22.995	1.196e-07	Multiple myeloma	12.96	0.0001255	Pol II transcription	169.436	9.875e-52	Cancer	38.21	3.146e-12	Adipogenesis	28.321	2.983e-09
hsa-miR-124	MIMAT0000422	UAAGGCACGCGGUGAAUGCC	285	MLL TEAD1 CD164 QSER1 QKI MAGT1 KLHL24 TTL FLOT2 SIX4 EYA4 SEMA6A PTPN12 SERTAD2 ROD1 PHF6 HIPK1 NFIB NR3C2 B4GALT1 RHOG MITF VAT1 SLITRK6 CHIC1 KIF13A SERP1 MYO10 SNAI2 RHOQ FAM120A VAMP3 RFX4 PTPRD PRKG1 KIAA1671 SH3PXD2A NFATC1 KIAA0247 ROCK1P1 PTBP2 CTDSP1 G3BP1 OSBPL3 RBM24 RAB10 GRIA2 GRIA4 PDE4D EEA1 P4HA1 DDX3X RFX3 ELOVL5 XYLT1 SOS1 SPOPL OSBP CBL FZD4 PPFIBP2 RNF165 TNRC6B CTDSPL MYH10 …	PEA15 MLSTD2 PARD3 MACF1 SFRS12 ZNF449 SP1 ANK3 PLCXD3 RAP2B C5orf28 RAB27A PCDH1 TUB RNF128 SESTD1 SCAMP2 PAPSS2 SEMA6D RSRC2 PCDHA2 EYA3 C11orf84 CGN SLC16A1 PRKAG2 PCDHA4 LRIG1 PLAG1 NARG1 FAM62B PLDN PCDH8 GNAI2 TMEM109 WIPF1 PCDHA12 MTR ATF7IP KCNK2 PCDHA11 PCDHA6 PCDHA6 DPY19L3 AMOTL1 VPS37B FAM116A IFFO2 NEGR1 PIM1 SNTB2 WIPF2 AMMECR1 LYCAT STT3A FAM53B C20orf117 C11orf9 FRMD4B SGK269 CAMT…	1346	Transcriptional regulation by RB/E2F	755.562	3.573e-228	Transcriptional regulation by Ets-domain family	334.661	1.807e-101	Transcriptional regulation by PPARa	322.839	6.545e-98	Chronic myelogenous leukemia	83.147	9.335e-26	Adult T cell lymphoma/leukemia	75.982	1.34e-23	Multiple myeloma	73.343	8.346e-23	Cancer	185.104	1.898e-56	Metastasis	146.405	8.464e-45	Adipogenesis	97.675	3.953e-30
hsa-miR-125a-3p	MIMAT0004602	ACAGGUGAGGUUCUUGGGAGCC	2	BOK FUT6		2	No item			No item			No item			Retinoblastoma	10.934	0.0005111	No item			No item			No item			No item			No item
hsa-miR-125a-5p	MIMAT0000443	UCCCUGAGACCCUUUAACCUGUGA	36	SMEK1 FAM120A TRIM71 MXD4 ATXN7 RYBP KIAA0174 OSBPL9 PAFAH1B1 KIAA1522 DAAM1 RAPGEF5 ZSWIM6 AEBP2 KLF13 PSCD1 BAK1 MYT1 C11orf57 ST8SIA4 SEMA4D ABHD6 ZSWIM5 MFHAS1 ARID3B GCNT1 ADAM9 LRRC8B SLC39A9 TAF9B SH3TC2 LIN28 ANPEP CDC37L1 IRF4 ZSCAN29		149	HAT signaling pathway	231.882	1.573e-70	ADAM signaling pathway	140.359	5.593e-43	Transcriptional regulation by IRF	117.116	5.554e-36	Follicular lymphoma	13.285	0.0001002	B-cell lymphoma	12.264	0.0002033	Bladder cancer	11.863	0.0002684	Viral infection	10.765	0.0005746	Cancer chemotherapy	10.672	0.0006128	Autoimmune	10.464	0.0007077
hsa-miR-125b	MIMAT0000423	UCCCUGAGACCCUAACUUGUGA	36	SMEK1 FAM120A TRIM71 MXD4 ATXN7 RYBP KIAA0174 OSBPL9 PAFAH1B1 KIAA1522 DAAM1 RAPGEF5 ZSWIM6 AEBP2 KLF13 PSCD1 BAK1 MYT1 C11orf57 ST8SIA4 SEMA4D ABHD6 ZSWIM5 MFHAS1 ARID3B GCNT1 ADAM9 LRRC8B SLC39A9 TAF9B SH3TC2 LIN28 ANPEP CDC37L1 IRF4 ZSCAN29		146	HAT signaling pathway	232.638	9.309e-71	ADAM signaling pathway	140.929	3.767e-43	Transcriptional regulation by IRF	117.539	4.141e-36	B-cell lymphoma	12.377	0.000188	Bladder cancer	11.922	0.0002577	Diffuse large-cell lymphoma	11.922	0.0002577	Regulatory B cell	12.377	0.000188	Metastasis	11.502	0.0003447	Glial cell polarity	11.22	0.0004193
hsa-miR-128	MIMAT0000424	UCACAGUGAACCGGUCUCUUU	71	C1orf144 MLLT4 UBR1 CCDC4 DTX4 MLL ACVR2A KCNK2 SLIT1 GPAM DCUN1D4 PRKY PLK2 PHF6 PPM1E ONECUT2 SRGAP2 KIRREL PRKX FBXO33 LBH UNC13C LBH PLAGL2 H3F3B SP1 RNGTT BMI1 PDE3A GPD2 SOS1 KIAA0319L PAIP2 UBE2E2 DCX EIF2S2 NAT13 MAPK14 TGFBR1 RAP1B SYT1 ATXN10 VANGL1 PGAP1 TEAD1 SLC6A1 USP49 RFX3 PTCH1 ZFHX3 SOCS6 IGLON5 ST6GALNAC3 PHB TMEM25 ABCB9 NRBF2 GLTP VEGFC BCORL1 EPHB2 SEC24A NEO1 DLGAP3 VANGL2 …		414	p38 signaling pathway	224.602	2.445e-68	Histone methylation	200.264	5.183e-61	TGFb family signaling pathway	168.216	2.301e-51	Chronic myelogenous leukemia	33.636	7.492e-11	Pancreatic cancer	30.958	4.793e-10	Rheumatoid arthritis	28.04	3.624e-09	Cancer	81.821	2.342e-25	Epithelial-mesenchymal transition	81.229	3.528e-25	Metastasis	52.462	1.612e-16
hsa-miR-129-3p	MIMAT0004605	AAGCCCUUACCCCAAAAAGCAU	1	BMP1		9	TGFb family signaling pathway	30.013	9.232e-10	Hedgehog signaling pathway	17.356	5.961e-06	No item			Marfan syndrome	17.308	6.165e-06	Primary pulmonary hypertension	12.256	0.0002045	No item			Atherogenesis	11.346	0.0003841	Myogenesis	11.184	0.0004297	Pulmonary fibrosis	10.886	0.0005286
hsa-miR-130a	MIMAT0000425	CAGUGCAAUGUUAAAAGGGCAU	68	MIER1 CDC2L6 C1orf144 FBXO28 C10orf140 ACVR1 INOC1 SLAIN1 MTMR9 MAF MLL EIF2C1 C7orf60 EIF2C4 MEOX2 PTEN ROBO1 PHF20 MTF1 MIR17HG SULF1 FBXL11 PIGA RPS6KA5 POU3F2 C5orf30 ZNF238 DCP2 QKI TNPO1 ZFPM2 RNF38 DDX6 WDR47 ST18 MXD1 PCYOX1 DENND4C NRP1 WDR20 CPEB4 FIGN NPTN USP48 ATXN7L1 BTBD3 ZNF217 LCORL GOLT1B SNPH SHANK2 EDG1 PPARGC1A ATXN1 USP6 C18orf25 CPEB1 UBE2D1 RALBP1 ARL6IP1 DLG2 CHD9 PAN3 LD…		323	Transcriptional regulation by AP-1	444.129	2.014e-134	RSK signaling pathway	155.028	2.147e-47	Gene regulation by CPEB	121.966	1.926e-37	Mantle-cell lymphoma	60.03	8.494e-19	Hepatocellular carcinoma	50.606	5.836e-16	Ovarian cancer	46.704	8.726e-15	Cancer	76.288	1.084e-23	Wound repair	50.352	6.96e-16	Endoplasmic reticulum stress	36.564	9.842e-12
hsa-miR-130b	MIMAT0000691	CAGUGCAAUGAUGAAAGGGCAU	67	MIER1 CDC2L6 C1orf144 FBXO28 C10orf140 ACVR1 INOC1 SLAIN1 MTMR9 MAF EIF2C1 C7orf60 PHF20 MLL MEOX2 PTEN EIF2C4 ROBO1 MTF1 SULF1 MIR17HG PIGA RPS6KA5 C5orf30 POU3F2 ZNF238 DCP2 FBXL11 QKI TNPO1 RNF38 ZFPM2 DDX6 WDR47 ST18 MXD1 PCYOX1 DENND4C NRP1 NPTN FIGN WDR20 CPEB4 USP48 ATXN7L1 BTBD3 LCORL ZNF217 GOLT1B SNPH SHANK2 EDG1 C18orf25 PPARGC1A ATXN1 USP6 UBE2D1 RALBP1 ARL6IP1 DLG2 LDLR PAN3 CHD9 UBE…		311	Transcriptional regulation by AP-1	448.558	9.347e-136	RSK signaling pathway	156.838	6.123e-48	PSD-95 family signaling pathway	112.57	1.297e-34	Mantle-cell lymphoma	55.754	1.646e-17	Hepatocellular carcinoma	47.69	4.403e-15	Ovarian cancer	44.013	5.633e-14	Cancer	74.37	4.097e-23	Wound repair	46.795	8.188e-15	Pituitary function	34.292	4.753e-11
hsa-miR-132	MIMAT0000426	UAACAGUCUACAGCCAUGGUCG	11	MYCBP2 HBEGF PAIP2 EP300 FOXO3 C14orf43 BTBD14A ACVR2B TJAP1 CALU DYNC1LI2		198	Transcriptional regulation by FOXO	319.376	7.215e-97	TGFb family signaling pathway	235.466	1.311e-71	Transcriptional regulation by SMAD	57.523	4.829e-18	Adult T cell lymphoma/leukemia	52.573	1.493e-16	Ovarian cancer	43.346	8.942e-14	Chronic myelogenous leukemia	40.657	5.769e-13	Adipogenesis	73.345	8.336e-23	Cancer	66.35	1.063e-20	Wound repair	62.325	1.731e-19
hsa-miR-133a	MIMAT0000427	UUUGGUCCCCUUCAACCAGCUG	17	BRUNOL4 BICC1 MLL FOXP2 LDLRAP1 DST NCOA6 MLL5 SLC6A6 TNR PTBP1 GDNF TEAD1 ROD1 WASF2 PTBP2 USP6		67	Transcriptional regulation by FOXO	71.616	2.763e-22	LRP signaling pathway	53.984	5.612e-17	Rho family signaling pathway	40.599	6.007e-13	Omenn syndrome	15.757	1.806e-05	Metabolic syndrome	11.661	0.0003088	Precursor B cell acute lymphoid leukemia	11.385	0.000374	Wound repair	17.936	3.987e-06	Filopodia formation	16.598	1.008e-05	Blood-brain barrier	15.293	2.491e-05
hsa-miR-133b	MIMAT0000770	UUUGGUCCCCUUCAACCAGCUA	16	BRUNOL4 BICC1 MLL FOXP2 LDLRAP1 DST NCOA6 MLL5 SLC6A6 TNR PTBP1 GDNF TEAD1 ROD1 PTBP2 USP6		882	Transcriptional regulation by NFkB	798.893	3.23e-241	Transcriptional regulation by GR	785.328	3.916e-237	MMP signaling pathway	632.071	5.341e-191	Multiple myeloma	109.261	1.286e-33	Atherosclerosis	107.661	3.897e-33	Rheumatoid arthritis	99.511	1.107e-30	Angiogenesis	100.752	4.684e-31	Immune system	90.885	4.375e-28	Cancer	90.155	7.257e-28
hsa-miR-135a	MIMAT0000428	UAUGGCUUUUUAUUCCUAUGUGA	55	NR3C2 SYT2 CPLX2 DST FRMPD4 ZNF533 FOXN3 MAN1A1 MSL2L1 VLDLR ASPH KCNMA1 CNTNAP1 PPP2R5C FOXO1 HCN1 KIAA0831 PCYT1B RBAK ZNF518 GK5 FOXN2 KCND1 RGL1 COL5A1 KCNAB3 FKBP1A CAMK1G EXT1 TOPORS SYNE1 SP3 PBEF1 BACH1 MOBKL1A HOXA10 SAPS3 DPF1 PPM1E C10orf22 ROCK2 PELI2 TNPO1 CAP2 SMARCE1 SNX16 SMAD5 MTMR12 CACNA1E EVI5 GULP1 UNC13A ZNF135 ESRRA SNTB2		257	Transcriptional regulation by FOXO	205.316	1.562e-62	TGFb family signaling pathway	108.198	2.686e-33	Transcriptional regulation by ERR	97.209	5.458e-30	Ovarian cancer	30.42	6.96e-10	Adult T cell lymphoma/leukemia	26.466	1.079e-08	Mantle-cell lymphoma	26.171	1.324e-08	Cancer	64.026	5.325e-20	Adipogenesis	60.399	6.578e-19	Cardiac hypertrophy	56.685	8.635e-18
hsa-miR-135b	MIMAT0000758	UAUGGCUUUUCAUUCCUAUGUGA	54	NR3C2 SYT2 CPLX2 DST FRMPD4 ZNF533 FOXN3 MAN1A1 MSL2L1 VLDLR ASPH KCNMA1 CNTNAP1 PPP2R5C FOXO1 HCN1 KIAA0831 PCYT1B RBAK ZNF518 GK5 FOXN2 KCND1 RGL1 COL5A1 KCNAB3 FKBP1A CAMK1G EXT1 TOPORS SYNE1 SP3 PBEF1 BACH1 MOBKL1A HOXA10 SAPS3 DPF1 PPM1E C10orf22 ROCK2 PELI2 TNPO1 CAP2 SMARCE1 SNX16 SMAD5 MTMR12 CACNA1E EVI5 GULP1 UNC13A ESRRA SNTB2		257	Transcriptional regulation by FOXO	205.316	1.562e-62	TGFb family signaling pathway	108.198	2.686e-33	Transcriptional regulation by ERR	97.209	5.458e-30	Ovarian cancer	30.42	6.96e-10	Adult T cell lymphoma/leukemia	26.466	1.079e-08	Mantle-cell lymphoma	26.171	1.324e-08	Cancer	64.026	5.325e-20	Adipogenesis	60.399	6.578e-19	Cardiac hypertrophy	56.685	8.635e-18
hsa-miR-137	MIMAT0000429	UUAUUGCUUAAGAAUACGCGUAG	288	KLF12 MITF ESRRG RAPGEF5 PROX1 EPHA7 PHF17 RREB1 NCOA3 SCRT1 NEUROD1 PPARGC1A SNRK AKT2 SLC12A2 ESRRA CHD9 PTGFRN ALS2CR13 FMNL2 ZNF295 METTL9 DR1 FOXN3 CSNK1G3 RAVER2 TFAP2A ANKRD12 KIAA1409 FAM134C PRDM1 SNX25 HLF XPO4 PITPNA ZMYM2 UBE2G1 HNRPA3 SS18 C3orf58 SERP1 GRIN2A NARG1 CUL3 PLCB1 NEFH EIF2C4 MTF1 NXT2 SNF1LK FBXL11 ZBTB7A SHROOM2 SLC6A1 ASXL2 CDC37L1 ADCY1 CTTNBP2NL C9orf150 SLC8A1 C10o…	KCNA1 NRG3 ZDHHC5 PLEKHA5 RYR2 C11orf61 AHCYL2 PPP1CB MED14 FAM126B KCNMB2 ERBB4 MBNL2 NOVA1 NRXN3 DAG1 DLGAP1 POLS OXR1 MLL MSRB3 FRS2 CTTNBP2 GPD2 ZC3H6 ARHGAP5 ASPH CACNA1G SCN2A SRGAP3 JHDM1D CCNY DMRT3 AHCYL1 MED1 TMEM170B MEF2A ST18 SCN1A NRP1 ProSAPiP1 KLHL28 ALDH1A2 KIAA0494 TMEM55A B4GALT5 SPTY2D1 CD2AP FBXL7 TSNAX PKN2 GLIS2 PHF20 ASH1L C14orf83 SFRS6 FNBP1L SLC30A4 KIAA1383 CUL4A ANKRD…	941	Transcriptional regulation by MITF family	338.581	1.194e-102	Transcriptional regulation by MEF2	251.369	2.139e-76	AKT signaling pathway	226.459	6.746e-69	Adult T cell lymphoma/leukemia	66.055	1.304e-20	Non-small cell lung cancer	59.466	1.256e-18	Chronic myelogenous leukemia	59.45	1.27e-18	Cancer	179.38	1.003e-54	Pol II transcription	103.406	7.443e-32	Tight junction	90.804	4.627e-28
hsa-miR-141	MIMAT0000432	UAACACUGUCUGGUAAAGAUGG	31	ZEB2 KLF12 PLAG1 TNRC6B MYH10 TMEM170B E2F3 RYBP EPHA7 ZBTB34 ATXN7L1 CTNND2 ANP32E MAP2K4 CHD9 PPM1E QSER1 DR1 MYT1L CDC14A CYP26B1 MIB1 FAM46C ATXN1 ATP8A1 FAM168B THRB PAPPA LRRC27 LPP SOX5		309	Transcriptional regulation by RB/E2F	1022	2.225E-308	Transcriptional regulation by TR	493.711	2.389e-149	Ephrin signaling pathway	97.547	4.32e-30	Chronic myelogenous leukemia	80.173	7.335e-25	Adult T cell lymphoma/leukemia	46.597	9.397e-15	Colorectal cancer	40.802	5.218e-13	Adipogenesis	66.815	7.704e-21	Cancer	60.32	6.947e-19	Pituitary function	54.386	4.249e-17
hsa-miR-142-3p	MIMAT0000434	UGUAGUGUUUCCUACUUUAUGGA	22	WASL RICTOR ASH1L FAM44B ITGB8 CASK C1orf9 LCOR PRLR TGFBR1 ANK3 ANKRD11 RAB2A PUM1 ROCK2 ARID5B ARNTL CPEB2 MAP3K7IP2 UTRN MAP3K11 STAU1		159	Transcriptional regulation by CLOCK/BMAL1	168.67	1.68e-51	Prolactin signaling pathway	118.861	1.656e-36	Integrin signaling pathway	78.126	3.031e-24	Marfan syndrome	14.804	3.496e-05	Chronic myelogenous leukemia	12.912	0.0001297	Systemic sclerosis	11.695	0.0003017	Epithelial-mesenchymal transition	62.037	2.113e-19	Circadian rhythm	50.066	8.485e-16	Sleep	48.332	2.822e-15
hsa-miR-144	MIMAT0000436	UACAGUAUAGAUGAUGUACU	92	TNPO1 ZBTB34 ATXN1 RC3H2 ARID1A BACH2 FBN2 MBNL1 UBE2D1 CUGBP2 XYLT1 MYEF2 SLC12A2 ZNF650 RARB MKL2 MAPK6 FNDC3A LSM14A ZNF238 APPBP2 RNF111 ZNF207 MACF1 CCNT2 MEF2A QKI ZNF295 MEIS2 MGAT4A FLRT3 SMARCA1 ZNF654 MARK1 ARID2 ABCA1 PAFAH1B1 BTBD14A CPEB2 POU2F1 SOBP EIF4G2 ZCCHC2 CAMTA1 CASK MFSD6 PTCH1 KBTBD8 ERBB4 FBN1 ARHGAP5 TTN PDE4D TNRC6B TSHZ3 NR5A2 QSER1 SORCS3 ONECUT2 SHANK2 SNAP91 ZNF638 …		522	Transcriptional regulation by MITF family	396.128	5.668e-120	Transcriptional regulation by MEF2	343.325	4.455e-104	Transcriptional regulation by LRH-1	194.177	3.524e-59	Metabolic syndrome	46.472	1.025e-14	Hypergranular promyelocytic leukemia	32.22	1.998e-10	Viral hepatitis	30.5	6.586e-10	Pol II transcription	116.501	8.507e-36	Cancer	69.565	1.145e-21	Adipogenesis	59.148	1.566e-18
hsa-miR-145	MIMAT0000437	GUCCAGUUUUCCCAGGAAUCCCU	3	DST AKAP9 SOX11		9	NMDAR signaling pathway	17.883	4.136e-06	PDE signaling pathway	16.944	7.932e-06	No item			Type 2 diabetes mellitus	10	0.0009766	No item			No item			Memory consolidation	15.658	1.935e-05	Memory reconsolidation	13.992	6.139e-05	Synaptic plasticity	11.765	0.0002873
hsa-miR-147	MIMAT0000251	GUGUGUGGAAAUGCUUCUGC	199	IGF2 INS KATNAL1 NMNAT2 BDH1 FGFRL1 ACVR2B LHFPL5 ARVP6125 KIAA0895L EXOC3L GPR123 SHB RUNX1T1 ITGA11 TNS4 KCNQ5 SBK1 GLRA2 ARHGEF9 CYP4F11 TREML2 DCAKD CYLC2 THRA SSX2B F7 NCDN CD40LG SEPT6 TRIOBP VSNL1 SYNE2 NR2E1 NAV1 UBLCP1 SLCO4C1 SSX7 LHFP NRXN1 LDB3 FLJ45513 SDK2 LYRM7 SSX5 SNAP29 LOC100127955 ALS2CR13 C8orf13 MCM8 EP300 SLITRK3 SIM1 BNC2 CD93 LOC100128374 FAM123B GLI2 SAMD9L CCDC32 CREB3L…		867	Transcriptional regulation by RB/E2F	805.207	4.06e-243	Transcriptional regulation by PPARa	357.239	2.886e-108	Transcriptional regulation by TR	351.648	1.391e-106	Chronic myelogenous leukemia	113.544	6.603e-35	Colorectal cancer	77.719	4.021e-24	Mantle-cell lymphoma	70.75	5.037e-22	Cancer	131.515	2.571e-40	Metastasis	118.035	2.937e-36	Adipogenesis	109.036	1.503e-33
hsa-miR-148a	MIMAT0000243	UCAGUGCACUACAGAACUUUGU	18	DCP2 RC3H2 USP6 MEOX2 BCL2L11 C18orf25 B4GALT5 OSBPL11 RBM24 INOC1 CPEB4 CDC2L6 MTF1 TNRC6A MAFB ATP11A MLL LEPROTL1		106	Transcriptional regulation by AP-1	558.563	7.172e-169	Transcriptional regulation by MTF-1	30.608	6.11e-10	Transcriptional regulation by RAR	20.103	8.878e-07	Hepatocellular carcinoma	61.129	3.966e-19	Colorectal cancer	53.124	1.019e-16	Mantle-cell lymphoma	43.27	9.426e-14	Cancer	40.339	7.188e-13	Endoplasmic reticulum stress	39.534	1.256e-12	Metastasis	39.045	1.763e-12
hsa-miR-148b	MIMAT0000759	UCAGUGCAUCACAGAACUUUGU	36	INOC1 CDC2L6 USP6 EDG1 MEOX2 MITF C1orf144 EIF2C4 RC3H2 OSBPL11 BCL2L11 MLL NPTN BICC1 ROBO1 ROCK1 ROCK1P1 EIF2C1 ATP11A ELAVL4 DCP2 OTUD4 YWHAB CAND1 SMS CNTN4 MAFB TNRC6A PTEN B4GALT5 PPARGC1A NPHP3 NRP1 PTPRD CHD7 NPTX1		245	Transcriptional regulation by MITF family	469.748	3.906e-142	Transcriptional regulation by AP-1	462.108	7.794e-140	Semaphorin signaling pathway	49.117	1.638e-15	Hepatocellular carcinoma	62.848	1.204e-19	Multiple myeloma	51.267	3.69e-16	Mantle-cell lymphoma	50.586	5.917e-16	Cancer	69.72	1.029e-21	Cancer chemotherapy	45.918	1.504e-14	Cell cycle	42.027	2.232e-13
hsa-miR-150	MIMAT0000451	UCUCCCAACCCUUGUACCAGUG	3	SV2B C1orf69 PGPEP1		2	TRH signaling pathway	14.386	4.671e-05	No item			No item			No item			No item			No item			Thyroid-stimulating hormone regulation	10.127	0.0008944	No item			No item
hsa-miR-152	MIMAT0000438	UCAGUGCAUGACAGAACUUGG	36	INOC1 CDC2L6 USP6 EDG1 MEOX2 MITF EIF2C4 C1orf144 RC3H2 OSBPL11 MLL NPTN BCL2L11 BICC1 ROBO1 ROCK1 ROCK1P1 EIF2C1 ATP11A ELAVL4 OTUD4 YWHAB CAND1 SMS CNTN4 MAFB TNRC6A DCP2 PTEN B4GALT5 PPARGC1A NPHP3 NRP1 PTPRD CHD7 NPTX1		264	Transcriptional regulation by MITF family	466.242	4.438e-141	Transcriptional regulation by AP-1	458.101	1.253e-138	Semaphorin signaling pathway	48.557	2.415e-15	Hepatocellular carcinoma	60.602	5.716e-19	Multiple myeloma	49.085	1.674e-15	Mantle-cell lymphoma	49.08	1.68e-15	Cancer	70.41	6.376e-22	Cancer chemotherapy	44.235	4.83e-14	Cell cycle	40.947	4.716e-13
hsa-miR-153	MIMAT0000439	UUGCAUAGUCACAAAAGUGAUC	154	MYST3 SERTAD2 BTBD7 CLCN5 OTUD4 KLF5 HEY2 NFIB FAM168B POU2F1 STYX AUTS2 RABGAP1 GALNT7 OSBPL6 MITF TNRC6B KPNA5 SLC4A4 PTCH1 PTPRD DMD MTF1 DLG2 FOXP1 UTRN PIK3R1 SETD7 RYR3 GNPDA2 ROR1 PLCB1 MAGI1 ARF1 TESK2 CREBBP FBXO33 SPTY2D1 SLCO5A1 KLHL3 KLF13 EPHA4 KCND1 ANGPT1 EFNB2 ZFPM2 MIR17HG CDC2L5 RPS6KB1 ROBO2 KIAA1128 NEUROD1 XYLT1 CITED2 FAM59A DACH1 TNRC6A DMXL2 DPY19L1 TBC1D19 TAGLN3 ATP2B2 L…		1019	Transcriptional regulation by Myb	507.022	2.35e-153	Transcriptional regulation by Myc	415.979	5.994e-126	Transcriptional regulation by MITF family	347.587	2.322e-105	Multiple myeloma	60.43	6.438e-19	Chronic myelogenous leukemia	58.619	2.259e-18	Viral hepatitis	54.722	3.366e-17	Cancer	173.956	4.305e-53	Mast-cell function	78.846	1.841e-24	Adipogenesis	73.373	8.176e-23
hsa-miR-155	MIMAT0000646	UUAAUGCUAAUCGUGAUAGGGGU	1	BACH1		2	Transcriptional regulation by Nrf	11.113	0.0004515	No item			No item			No item			No item			No item			No item			No item			No item
hsa-miR-15a	MIMAT0000068	UAGCAGCACAUAAUGGUUUGUG	60	CCND2 CPEB2 CCNE1 APLN PVRL1 MACF1 TNRC6B LGR6 FGF2 KIAA0423 ZBTB34 MYB WEE1 MDN1 POU2F1 ACVR2A PLAG1 TMCC1 AKT3 KIF5C SEMA6D UBE2V1 BTRC TAS1R1 EDA RAB9B BCL2 LUZP1 RASGEF1B PAPPA KCNJ2 DCLK1 ZFHX3 TLK1 ARL2 KIAA0317 MNT KIF1B CNOT6L PLEKHG4 WDFY4 CCDC6 CCND1 TLE4 SLC11A2 MAPK8 MOBKL2B PPM1D RFX3 STOX2 ACSL4 MBNL2 GOLGA1 PDHA1 RSBN1 ZBTB46 LTBP4 MMS19 TGIF2 PAFAH1B1		458	Transcriptional regulation by Myb	601.705	7.393e-182	AKT signaling pathway	287.456	2.931e-87	Transcriptional regulation by POU domain factor	187.686	3.17e-57	Chronic myelogenous leukemia	87.429	4.801e-27	Adult T cell lymphoma/leukemia	69.401	1.283e-21	Mantle-cell lymphoma	66.259	1.132e-20	Cancer	128.549	2.009e-39	Wound repair	63.199	9.442e-20	Cancer chemotherapy	62.218	1.865e-19
hsa-miR-15b	MIMAT0000417	UAGCAGCACAUCAUGGUUUACA	59	CCND2 CPEB2 CCNE1 APLN PVRL1 LGR6 MACF1 TNRC6B FGF2 KIAA0423 ZBTB34 MYB WEE1 MDN1 POU2F1 ACVR2A PLAG1 TMCC1 AKT3 KIF5C SEMA6D BTRC UBE2V1 TAS1R1 EDA RAB9B BCL2 LUZP1 RASGEF1B PAPPA KCNJ2 DCLK1 ZFHX3 TLK1 ARL2 KIAA0317 MNT KIF1B CNOT6L PLEKHG4 WDFY4 CCDC6 CCND1 TLE4 SLC11A2 MAPK8 MOBKL2B PPM1D RFX3 STOX2 ACSL4 MBNL2 GOLGA1 PDHA1 ZBTB46 LTBP4 MMS19 TGIF2 PAFAH1B1		458	Transcriptional regulation by Myb	601.705	7.393e-182	AKT signaling pathway	287.456	2.931e-87	Transcriptional regulation by POU domain factor	187.686	3.17e-57	Chronic myelogenous leukemia	87.429	4.801e-27	Adult T cell lymphoma/leukemia	69.401	1.283e-21	Mantle-cell lymphoma	66.259	1.132e-20	Cancer	128.549	2.009e-39	Wound repair	63.199	9.442e-20	Cancer chemotherapy	62.218	1.865e-19
hsa-miR-16	MIMAT0000069	UAGCAGCACGUAAAUAUUGGCG	59	CCND2 CPEB2 CCNE1 APLN PVRL1 MACF1 TNRC6B LGR6 FGF2 ZBTB34 MYB WEE1 KIAA0423 MDN1 POU2F1 ACVR2A PLAG1 TMCC1 AKT3 KIF5C SEMA6D BTRC UBE2V1 TAS1R1 EDA RAB9B BCL2 LUZP1 RASGEF1B PAPPA KCNJ2 DCLK1 ZFHX3 TLK1 ARL2 MNT KIAA0317 STOX2 KIF1B CNOT6L PLEKHG4 WDFY4 CCDC6 CCND1 TLE4 SLC11A2 MAPK8 MOBKL2B PPM1D RFX3 ACSL4 MBNL2 GOLGA1 PDHA1 LTBP4 ZBTB46 MMS19 TGIF2 PAFAH1B1		458	Transcriptional regulation by Myb	601.705	7.393e-182	AKT signaling pathway	287.456	2.931e-87	Transcriptional regulation by POU domain factor	187.686	3.17e-57	Chronic myelogenous leukemia	87.429	4.801e-27	Adult T cell lymphoma/leukemia	69.401	1.283e-21	Mantle-cell lymphoma	66.259	1.132e-20	Cancer	128.549	2.009e-39	Wound repair	63.199	9.442e-20	Cancer chemotherapy	62.218	1.865e-19
hsa-miR-17	MIMAT0000070	CAAAGUGCUUACAGUGCAGGUAG	195	EIF4G3 MLL5 RAB22A ZNF800 MYT1L PCDHA2 PCDHA12 PCDHA11 PCDHAC2 PCDHA6 PCDHA4 ZNFX1 RSBN1 KLF12 SCN1A DYRK1A NR2C2 THRA ZC3H12C PPP1R3B YOD1 MAP3K2 NBEA FAM102A SLITRK3 HLF PTPRD PFN2 CAMTA1 C21orf25 WDR37 PKD2 NPAS2 POU2F1 BMPR2 ABHD2 BRMS1L MSL1 C9orf41 SMAD7 SMAD6 NAT12 CHD9 CNTF SMOC2 FAM123A ANK2 DPYSL5 MTMR3 CFL2 ZNF512B C6orf85 MAP3K9 ZBTB37 PLEKHA3 FRMD4A RAB11FIP1 ZFYVE20 YPEL2 MID1 SNTB2…		961	Transcriptional regulation by RB/E2F	971.616	3.269e-293	Transcriptional regulation by HIF	635.578	4.699e-192	Transcriptional regulation by PPARa	351.22	1.872e-106	Chronic myelogenous leukemia	91.511	2.833e-28	Adult T cell lymphoma/leukemia	76.87	7.242e-24	Viral myocarditis	67.827	3.821e-21	Cancer	180.865	3.582e-55	Adipogenesis	90.863	4.441e-28	Metastasis	87.546	4.427e-27
hsa-miR-181a	MIMAT0000256	AACAUUCAACGCUGUCGGUGAGU	56	FIGN TNPO1 LOC134466 DDX3X CTDSPL CPEB4 ZNF594 KCNQ5 ONECUT2 DLGAP2 ZNF283 ZNF197 ZNF781 POU2F1 DDX3Y ROD1 OSBPL3 ACVR2B MTMR12 TCERG1 PAPD5 FOXP1 HEPHL1 ACVR2A PDE5A SLAIN2 FSD1L TNRC6B CKAP5 FBXO34 GOLGA8IP PCSK1 FBXO33 REPS2 PGAP1 BIRC6 MAPK1 FNDC3B SS18L1 PRTG PLAG1 ZNF207 ANKRD13C LARP4 ATXN1 TRIM2 GOLGA8F GOLGA8E GOLGA8C ZNF663 KIAA2022 ZNF439 BTBD3 NFIB GOLGA8DP GOLGA8G		205	TGFb family signaling pathway	292.254	1.054e-88	Transcriptional regulation by POU domain factor	225.993	9.319e-69	ERK signaling pathway	148.789	1.622e-45	Adult T cell lymphoma/leukemia	33.982	5.896e-11	Rheumatoid arthritis	33.665	7.342e-11	Viral hepatitis	32.797	1.34e-10	Pituitary function	73.118	9.757e-23	Adipogenesis	41.858	2.509e-13	Wound repair	37.225	6.226e-12
hsa-miR-181b	MIMAT0000257	AACAUUCAUUGCUGUCGGUGGGU	42	ZNF283 ZNF197 LOC134466 TNPO1 FIGN ZNF781 ZNF594 DLGAP2 ZNF439 CPEB4 ZNF44 ZNF663 ATXN1 KCNQ5 DDX3X FOXP1 CTDSPL TRIM2 ACVR2B OSBPL3 ACVR2A TNRC6B POU2F1 PDE5A FBXO34 PGAP1 FBXO33 ZNF780B BIRC6 KIAA2022 CKAP5 FSD1L BTBD3 ROD1 DDX3Y HIC2 ONECUT2 PAPD5 PLAG1 MTMR12 ZNF207 SS18L1		124	TGFb family signaling pathway	308.235	1.629e-93	Transcriptional regulation by POU domain factor	253.371	5.342e-77	Activin signaling pathway	117.993	3.024e-36	Rheumatoid arthritis	33.927	6.121e-11	Hypergranular promyelocytic leukemia	23.555	8.115e-08	Viral hepatitis	17.198	6.652e-06	Pituitary function	41.422	3.393e-13	Chondrogenesis	27.1	6.953e-09	Adipogenesis	27.076	7.069e-09
hsa-miR-181c	MIMAT0000258	AACAUUCAACCUGUCGGUGAGU	56	FIGN TNPO1 LOC134466 DDX3X CTDSPL CPEB4 ZNF594 KCNQ5 ONECUT2 DLGAP2 ZNF283 ZNF197 ZNF781 POU2F1 DDX3Y ROD1 OSBPL3 ACVR2B MTMR12 TCERG1 PAPD5 FOXP1 HEPHL1 ACVR2A PDE5A SLAIN2 FSD1L TNRC6B CKAP5 FBXO34 GOLGA8IP PCSK1 FBXO33 REPS2 PGAP1 BIRC6 MAPK1 FNDC3B SS18L1 PRTG PLAG1 ZNF207 ANKRD13C LARP4 ATXN1 TRIM2 GOLGA8F GOLGA8E GOLGA8C ZNF663 KIAA2022 ZNF439 BTBD3 NFIB GOLGA8DP GOLGA8G		205	TGFb family signaling pathway	292.254	1.054e-88	Transcriptional regulation by POU domain factor	225.993	9.319e-69	ERK signaling pathway	148.789	1.622e-45	Adult T cell lymphoma/leukemia	33.982	5.896e-11	Rheumatoid arthritis	33.665	7.342e-11	Viral hepatitis	32.797	1.34e-10	Pituitary function	73.118	9.757e-23	Adipogenesis	41.858	2.509e-13	Wound repair	37.225	6.226e-12
hsa-miR-181d	MIMAT0002821	AACAUUCAUUGUUGUCGGUGGGU	42	ZNF283 LOC134466 ZNF197 TNPO1 FIGN ZNF781 ZNF594 DLGAP2 ZNF439 CPEB4 ZNF44 ZNF663 ATXN1 KCNQ5 DDX3X FOXP1 CTDSPL TRIM2 ACVR2B OSBPL3 ACVR2A TNRC6B POU2F1 PDE5A FBXO34 PGAP1 FBXO33 ZNF780B BIRC6 KIAA2022 CKAP5 FSD1L BTBD3 ROD1 DDX3Y HIC2 ONECUT2 PAPD5 PLAG1 MTMR12 ZNF207 SS18L1		124	TGFb family signaling pathway	308.235	1.629e-93	Transcriptional regulation by POU domain factor	253.371	5.342e-77	Activin signaling pathway	117.993	3.024e-36	Rheumatoid arthritis	33.927	6.121e-11	Hypergranular promyelocytic leukemia	23.555	8.115e-08	Viral hepatitis	17.198	6.652e-06	Pituitary function	41.422	3.393e-13	Chondrogenesis	27.1	6.953e-09	Adipogenesis	27.076	7.069e-09
hsa-miR-182	MIMAT0000259	UUUGGCAAUGGUAGAACUCACACU	78	MLL DST FRS2 BNC2 SNX30 FOXN3 LPHN2 RGS17 CDH23 RAB10 RAPGEF5 FOXO3 BCL11A PCDH8 SLC1A2 LSM14A MTSS1 VLDLR C7orf60 CLCN5 CCDC131 ARHGEF3 DOK4 DENR RAB6B FMR1 PAIP2 KCNK2 MACF1 USP6 MITF DAB1 ONECUT2 CD2AP SLAIN2 ANK3 NUFIP2 NCALD MOBKL1A USP6NL ZCCHC14 SNAP23 SLITRK4 L1CAM DSCAM AEBP2 LRCH2 ADCY6 EBF3 JAZF1 ACTR2 POU2F1 MKL2 MDN1 CUL5 CLOCK EIF2C1 C10orf38 TAF15 GMFB WASF2 PBX2 FBXW7 ELAVL4 PRKAC…		444	Transcriptional regulation by AP-1	414.487	1.687e-125	Transcriptional regulation by MITF family	413.001	4.724e-125	Transcriptional regulation by FOXO	255.527	1.198e-77	Hepatocellular carcinoma	68.354	2.651e-21	Chronic myelogenous leukemia	58.088	3.264e-18	Mantle-cell lymphoma	57.108	6.44e-18	Cancer	99.612	1.032e-30	Metastasis	58.599	2.29e-18	Adipogenesis	57.859	3.825e-18
hsa-miR-183	MIMAT0000261	UAUGGCACUGGUAGAAUUCACU	11	DUSP10 MBNL1 BTG1 ACVR2B ERBB2IP PSEN2 NTRK2 MEF2C KLHL28 CUGBP2 FOXN2		157	Transcriptional regulation by MEF2	394.115	2.289e-119	TGFb family signaling pathway	204.343	3.067e-62	Neurotrophin signaling pathway	165.054	2.059e-50	Alzheimer's disease	31.762	2.746e-10	Rheumatoid arthritis	26.085	1.405e-08	Ovarian cancer	24.228	5.089e-08	Myogenesis	42.146	2.055e-13	Adipogenesis	27.484	5.327e-09	Heart failure	24.358	4.652e-08
hsa-miR-186	MIMAT0000456	CAAAGAAUUCUCCUUUUGGGCU	5	GK5 USP37 BCAT1 ONECUT2 MIB1		22	Transcriptional regulation by HNF	44.381	4.365e-14	Leucine catabolic pathway	10.216	0.0008405	No item			Hyperleucine-isoleucinemia	28.628	2.411e-09	Hartnup disease	20.134	8.689e-07	depression	10.099	0.0009121	Cancer cachexia	16.832	8.571e-06	Adipogenesis	11.41	0.0003675	No item
hsa-miR-188-3p	MIMAT0004613	CUCCCACAUGCAGGGUUUGCA	5	ZNF283 ZNF44 ZNF763 ZNF445 ZNF197		4	VHL signaling pathway	10.927	0.0005137	No item			No item			Hemangioblastoma	11.934	0.0002556	von Hippel-Lindau syndrome	11.934	0.0002556	No item			No item			No item			No item
hsa-miR-18a	MIMAT0000072	UAAGGUGCAUCUAGUGCAGAUAG	13	ATXN1 PDE4D PERQ1 NR3C1 NCOA1 XYLT2 IRF2 ZBTB47 FBXL11 CREBL2 DICER1 CCND2 CDC2L6		221	Transcriptional regulation by GR	1022	2.225E-308	PDE signaling pathway	95.419	1.888e-29	Transcriptional regulation by IRF	76.04	1.287e-23	Viral hepatitis	64.848	3.011e-20	Rheumatoid arthritis	55.995	1.392e-17	Multiple myeloma	54.313	4.469e-17	Adipogenesis	83.644	6.617e-26	Pituitary function	74.493	3.761e-23	Cancer	66.109	1.257e-20
hsa-miR-18b	MIMAT0001412	UAAGGUGCAUCUAGUGCAGUUAG	13	ATXN1 PDE4D PERQ1 NR3C1 NCOA1 XYLT2 IRF2 ZBTB47 FBXL11 CREBL2 DICER1 CCND2 CDC2L6		221	Transcriptional regulation by GR	1022	2.225E-308	PDE signaling pathway	95.419	1.888e-29	Transcriptional regulation by IRF	76.04	1.287e-23	Viral hepatitis	64.848	3.011e-20	Rheumatoid arthritis	55.995	1.392e-17	Multiple myeloma	54.313	4.469e-17	Adipogenesis	83.644	6.617e-26	Pituitary function	74.493	3.761e-23	Cancer	66.109	1.257e-20
hsa-miR-195	MIMAT0000461	UAGCAGCACAGAAAUAUUGGC	59	CCND2 CPEB2 CCNE1 APLN PVRL1 MACF1 TNRC6B FGF2 LGR6 KIAA0423 ZBTB34 MYB WEE1 MDN1 POU2F1 ACVR2A PLAG1 TMCC1 AKT3 KIF5C SEMA6D BTRC UBE2V1 TAS1R1 EDA RAB9B BCL2 LUZP1 PAPPA RASGEF1B KCNJ2 DCLK1 ZFHX3 TLK1 ARL2 KIAA0317 MNT KIF1B CNOT6L PLEKHG4 WDFY4 CCDC6 CCND1 TLE4 SLC11A2 MAPK8 MOBKL2B PPM1D RFX3 STOX2 ACSL4 MBNL2 GOLGA1 PDHA1 ZBTB46 LTBP4 MMS19 TGIF2 PAFAH1B1		458	Transcriptional regulation by Myb	601.705	7.393e-182	AKT signaling pathway	287.456	2.931e-87	Transcriptional regulation by POU domain factor	187.686	3.17e-57	Chronic myelogenous leukemia	87.429	4.801e-27	Adult T cell lymphoma/leukemia	69.401	1.283e-21	Mantle-cell lymphoma	66.259	1.132e-20	Cancer	128.549	2.009e-39	Wound repair	63.199	9.442e-20	Cancer chemotherapy	62.218	1.865e-19
hsa-miR-196a	MIMAT0000226	UAGGUAGUUUCAUGUUGUUGGG	6	HOXC8 HOXA7 IGF2BP1 NR6A1 HOXA9 SLC9A6		8	Transcriptional regulation by SMAD	22.858	1.315e-07	Transcriptional regulation by RB/E2F	14.258	5.103e-05	No item			Acute lymphoid leukemia	11.544	0.000335	Systemic sclerosis	11.39	0.0003726	No item			MicroRNA function	11.198	0.0004258	No item			No item
hsa-miR-196b	MIMAT0001080	UAGGUAGUUUCCUGUUGUUGGG	6	HOXC8 HOXA7 IGF2BP1 NR6A1 HOXA9 SLC9A6		8	Transcriptional regulation by SMAD	22.858	1.315e-07	Transcriptional regulation by RB/E2F	14.258	5.103e-05	No item			Acute lymphoid leukemia	11.544	0.000335	Systemic sclerosis	11.39	0.0003726	No item			MicroRNA function	11.198	0.0004258	No item			No item
hsa-miR-199a-3p	MIMAT0000232	ACAGUAGUCUGCACAUUGGUUA	2	QKI MAP3K4		6	MAPK signaling pathway	33.9	6.238e-11	JNK signaling pathway	27.748	4.435e-09	No item			Rheumatoid arthritis	22.335	1.89e-07	No item			No item			Metastasis	14.947	3.167e-05	No item			No item
hsa-miR-199b-3p	MIMAT0004563	ACAGUAGUCUGCACAUUGGUUA	2	QKI MAP3K4		6	MAPK signaling pathway	33.9	6.238e-11	JNK signaling pathway	27.748	4.435e-09	No item			Rheumatoid arthritis	22.335	1.89e-07	No item			No item			Metastasis	14.947	3.167e-05	No item			No item
hsa-miR-19a	MIMAT0000073	UGUGCAAAUCUAUGCAAAACUGA	226	ATXN1 ZMYND11 KIAA0423 QKI TNRC6B RAPGEF2 ADRB1 DTNA FOXP2 C10orf140 AFF1 ZBTB4 ZNF238 NEUROD1 ITSN1 TMEPAI NAV3 LONRF1 PIP5K3 MECP2 KCNJ2 RNF11 PHTF2 MPPED2 PTEN CEP350 KIAA1211 NFIB C5orf41 DDX3Y SYT1 HBP1 CHIC1 KPNA6 RAP2C ITGB8 DDX3X PERQ1 EFNB2 LRP2 CCDC4 EDG1 RAB8B BMPR2 SLC24A3 BNC2 CLOCK KBTBD8 C10orf46 BAMBI SGK PTPRG WAC ATP10A CAMTA1 ARFIP1 PIK3R3 PTPRD ACSL4 CLIP1 CCND1 PHF17 MKL2 OTU…		1094	Transcriptional regulation by RB/E2F	759.651	2.1e-229	Transcriptional regulation by Myc	480.541	2.202e-145	Transcriptional regulation by Ets-domain family	358.213	1.469e-108	Chronic myelogenous leukemia	112.612	1.26e-34	Hepatocellular carcinoma	96.115	1.166e-29	Adult T cell lymphoma/leukemia	87.198	5.635e-27	Cancer	252.972	7.043e-77	Metastasis	120.076	7.14e-37	Epithelial-mesenchymal transition	99.085	1.487e-30
hsa-miR-19b	MIMAT0000074	UGUGCAAAUCCAUGCAAAACUGA	225	ATXN1 ZMYND11 KIAA0423 QKI TNRC6B RAPGEF2 ADRB1 DTNA FOXP2 C10orf140 AFF1 ZBTB4 ZNF238 NEUROD1 ITSN1 TMEPAI NAV3 PIP5K3 LONRF1 RNF11 PHTF2 KCNJ2 MECP2 MPPED2 PTEN CHIC1 CEP350 KIAA1211 NFIB C5orf41 DDX3Y SYT1 HBP1 KPNA6 RAP2C EFNB2 ITGB8 PERQ1 DDX3X LRP2 CCDC4 EDG1 RAB8B KBTBD8 BNC2 BMPR2 SLC24A3 CLOCK C10orf46 BAMBI PTPRG WAC SGK ATP10A CAMTA1 ARFIP1 PIK3R3 PTPRD ACSL4 CLIP1 PHF17 MKL2 OTUD7B CC…		1094	Transcriptional regulation by RB/E2F	759.651	2.1e-229	Transcriptional regulation by Myc	480.541	2.202e-145	Transcriptional regulation by Ets-domain family	358.213	1.469e-108	Chronic myelogenous leukemia	112.612	1.26e-34	Hepatocellular carcinoma	96.115	1.166e-29	Adult T cell lymphoma/leukemia	87.198	5.635e-27	Cancer	252.972	7.043e-77	Metastasis	120.076	7.14e-37	Epithelial-mesenchymal transition	99.085	1.487e-30
hsa-miR-200a	MIMAT0000682	UAACACUGUCUGGUAACGAUGU	31	ZEB2 KLF12 PLAG1 TNRC6B MYH10 TMEM170B E2F3 RYBP EPHA7 ZBTB34 ATXN7L1 CTNND2 ANP32E MAP2K4 CHD9 PPM1E QSER1 DR1 MYT1L CDC14A CYP26B1 MIB1 FAM46C ATXN1 ATP8A1 FAM168B THRB PAPPA LRRC27 LPP SOX5		309	Transcriptional regulation by RB/E2F)	1022	2.225E-308	Transcriptional regulation by TR	493.711	2.389e-149	Ephrin signaling pathway	97.547	4.32e-30	Chronic myelogenous leukemia	80.173	7.335e-25	Adult T cell lymphoma/leukemia	46.597	9.397e-15	Colorectal cancer	40.802	5.218e-13	Adipogenesis	66.815	7.704e-21	Cancer	60.32	6.947e-19	Pituitary function	54.386	4.249e-17
hsa-miR-200b	MIMAT0000318	UAAUACUGCCUGGUAAUGAUGA	87	ZEB2 GPM6A FIGN KIAA1432 ZFPM2 RPS6KB1 RND3 ESRRG TFAP2A LCORL FOXG1 FBXW7 SYNJ1 WAPAL TRIM33 MAP2 SFRS1 MSN HNRPD RAP1B CDYL VASH2 JHDM1D CFL2 CCNJ NR5A2 BAP1 PAPD5 TSGA14 C16orf72 RELN RAB11FIP2 WDR82 SLC1A2 RAP2C CRKL RAP1BL WIPF1 SESN1 YWHAG PCTK2 MAP4K3 ZFAND6 RTF1 MMD DTNA YPEL2 PSIP1 OXR1 PKP4 PKN2 WASF3 KLF12 STYX BNC2 KIAA1462 OTUD4 ADIPOR2 SLC4A7 N4BP2 LPPR4 ODZ1 ZNF711 TCEB1 ELAVL2 LRP…		621	Transcriptional regulation by RB/E2F)	941.701	3.308e-284	Transcriptional regulation by LRH-1	190.646	4.071e-58	Transcriptional regulation by ZEB	155.223	1.876e-47	Chronic myelogenous leukemia	83.717	6.288e-26	Colorectal cancer	64.774	3.17e-20	Adult T cell lymphoma/leukemia	51.137	4.038e-16	Cancer	120.359	5.865e-37	Metastasis	63.093	1.017e-19	Epithelial-mesenchymal transition	61.062	4.153e-19
hsa-miR-200c	MIMAT0000617	UAAUACUGCCGGGUAAUGAUGGA	87	ZEB2 GPM6A FIGN ZFPM2 KIAA1432 RPS6KB1 RND3 ESRRG TFAP2A LCORL FOXG1 SYNJ1 WAPAL FBXW7 TRIM33 MAP2 SFRS1 MSN HNRPD RAP1B CDYL VASH2 JHDM1D CFL2 CCNJ NR5A2 BAP1 PAPD5 TSGA14 C16orf72 RELN RAB11FIP2 WDR82 SLC1A2 RAP2C CRKL RAP1BL WIPF1 SESN1 YWHAG PCTK2 ZFAND6 RTF1 MMD YPEL2 PKN2 DTNA PSIP1 OXR1 PKP4 MAP4K3 WASF3 KLF12 STYX BNC2 KIAA1462 OTUD4 ADIPOR2 SLC4A7 N4BP2 LPPR4 ODZ1 TCEB1 ELAVL2 LRP1B SORT…		621	Transcriptional regulation by RB/E2F)	941.701	3.308e-284	Transcriptional regulation by LRH-1	190.646	4.071e-58	Transcriptional regulation by ZEB	155.223	1.876e-47	Chronic myelogenous leukemia	83.717	6.288e-26	Colorectal cancer	64.774	3.17e-20	Adult T cell lymphoma/leukemia	51.137	4.038e-16	Cancer	120.359	5.865e-37	Metastasis	63.093	1.017e-19	Epithelial-mesenchymal transition	61.062	4.153e-19
hsa-miR-202	MIMAT0002811	AGAGGUAUAGGGCAUGGGAA	34	POU2F1 CPEB2 ARID3B FOXP1 ONECUT2 FOXP2 PBX3 ACVR2A RAB8B GAD1 CLCN5 NARG1 SMAP1 ADCY9 HIC2 ACVR1B PXDN DICER1 CPEB4 NIPA1 CTDSPL2 PPARGC1B CPEB3 CCNY PTPRD PARD6B SHANK2 SELT LIN28B NOVA1 ADAMTS5 MYCN GHR MTMR12		260	Transcriptional regulation by Myc	634.273	1.161e-191	Transcriptional regulation by POU domain factor	217.241	4.018e-66	TGFb family signaling pathway	191.531	2.205e-58	Adult T cell lymphoma/leukemia	50.739	5.321e-16	Viral hepatitis	43.396	8.638e-14	Chronic myelogenous leukemia	31.257	3.898e-10	Epithelial-mesenchymal transition	53.49	7.906e-17	Cancer	49.406	1.341e-15	Pituitary function	49.227	1.517e-15
hsa-miR-203	MIMAT0000264	GUGAAAUGUUUAGGACCACUAG	3	AFF4 SP4 PDE4D		21	(PDE signaling pathway	171.88	1.815e-52	G protein (Gs/olf) signaling pathway	17.812	4.345e-06	No item			Hypergranular promyelocytic leukemia	12.454	0.0001782	No item			No item			Synaptic plasticity	21.469	3.444e-07	Thrombosis	12.349	0.0001916	Thrombosis	12.349	0.0001916
hsa-miR-205	MIMAT0000266	UCCUUCAUUCCACCGGAGUCUG	10	TTN MDN1 MACF1 NTRK3 BICC1 CMTM4 CDH11 CDC2L6 YME1L1 RAB11FIP1		57	Titin signaling pathway	149.952	7.245e-46	Neurotrophin signaling pathway	125.982	1.191e-38	Wnt signaling pathway	32.102	2.169e-10	Neuroblastoma	25.999	1.491e-08	Chronic myelogenous leukemia	10.511	0.0006852	No item			Mechanotransduction	39.17	1.616e-12	Muscle fibers	31.687	2.893e-10	Glial cell polarity	27.73	4.493e-09
hsa-miR-206	MIMAT0000462	UGGAAUGUAAGGAAGUGUGUGG	44	MLL RNF165 TNKS2 GJA1 BDNF TNPO1 FNDC3A FNDC3B LPPR4 HNRPA3 PAX3 LYRM5 C11orf61 TRIM2 ETS1 TMSB4X HIVEP3 TMSL4 TMSL3 SFRS9 GLCCI1 MMD UST CLCN3 NRP1 PVRL3 YLPM1 FOXP1 SLC44A1 SPRED1 NFAT5 KCNIP3 C6orf120 C9orf82 WDR48 BCL11A CEBPZ ADPGK CPLX2 PFTK1 ARCN1 SMARCC1 HNRNPU CORO1C		267	Transcriptional regulation by Ets-domain family	507.639	1.532e-153	Transcriptional regulation by Ets-1/2	405.477	8.693e-123	Transcriptional regulation by NFAT	282.691	7.969e-86	Viral myocarditis	77.541	4.547e-24	Multiple myeloma	72.383	1.624e-22	Adult T cell lymphoma/leukemia	59.15	1.563e-18	Metastasis	67.273	5.608e-21	Cancer	66.199	1.181e-20	Angiogenesis	60.414	6.508e-19
hsa-miR-20a	MIMAT0000075	UAAAGUGCUUAUAGUGCAGGUAG	165	C21orf25 ZNF800 EIF4G3 ITGB8 ZNFX1 MAP3K2 SLAIN2 WDR37 PKD2 CAMTA1 BICC1 YOD1 PLEKHA3 HLF BAMBI TNKS2 SCN1A PRRG1 E2F5 OXR1 C6orf85 FEM1C DERL2 PHF6 PPP3R1 FRS2 FAM134C EZH1 RAB11FIP1 TNRC6B MFAP3L FGD5 MYT1L ZFYVE26 KLHL28 ZNF512B PBX3 ZBTB47 TRPV6 NTN4 FAM13C1 USP24 MTF1 RGMA TRIP11 NAPEPLD VSX1 FSD1L PDLIM5 RAB11FIP5 GNB5 GPR6 MCL1 LYPD6 SNF1LK RGMB MARCH8 MED12L TUSC2 FAT4 USP46 OSTM1 CRK HDA…		1038	Transcriptional regulation by RB/E2F	856.345	1.639e-258	Transcriptional regulation by NFAT	283.127	5.892e-86	Lysophospholipid receptor signaling pathway	169.937	6.979e-52	Chronic myelogenous leukemia	87.085	6.093e-27	Viral myocarditis	61.165	3.869e-19	Adult T cell lymphoma/leukemia	58.619	2.259e-18	Cancer	84.636	3.327e-26	Metastasis	82.268	1.718e-25	Wound repair	68.157	3.038e-21
hsa-miR-20b	MIMAT0001413	CAAAGUGCUCAUAGUGCAGGUAG	198	EIF4G3 MLL5 RAB22A ZNF800 MYT1L PCDHA2 PCDHA12 PCDHA11 PCDHA6 PCDHA6 PCDHA4 ZNFX1 RSBN1 KLF12 SCN1A DYRK1A NR2C2 ZC3H12C THRA PPP1R3B YOD1 MAP3K2 SLITRK3 ABHD2 HLF PTPRD PFN2 FAM102A CAMTA1 C21orf25 CDKN1A WDR37 PKD2 NPAS2 POU2F1 BMPR2 NBEA BRMS1L MSL1 C9orf41 SMAD7 SMAD6 NAT12 CHD9 ZFP91 SMOC2 FAM123A ANK2 DPYSL5 MTMR3 CFL2 ZNF512B C6orf85 MAP3K9 PLEKHA3 FRMD4A ZBTB37 RAB11FIP1 ZFYVE20 YPEL2 MID…		981	Transcriptional regulation by RB/E2F	962.124	2.354e-290	Transcriptional regulation by HIF	630.439	1.656e-190	Transcriptional regulation by PPARa	348.517	1.219e-105	Chronic myelogenous leukemia	97.898	3.388e-30	Adult T cell lymphoma/leukemia	76.245	1.116e-23	Viral myocarditis	67.216	5.835e-21	Cancer	183.224	6.983e-56	Adipogenesis	105.183	2.171e-32	Metastasis	95.416	1.891e-29
hsa-miR-210	MIMAT0000267	CUGUGCGUGUGACAGCGGCUGA	3	IGF2 INS FGFRL1		13	Coagulation cascade	40.843	5.069e-13	PAR signaling pathway	17.919	4.036e-06	No item			Sepsis	21.823	2.696e-07	ST-segment elevation myocardial infarction	21.394	3.628e-07	Vitamin K deficiency	16.193	1.335e-05	Bleeding/hemostasis	44.363	4.42e-14	Thrombosis	27.514	5.218e-09	Coagulopathy	16.193	1.335e-05
hsa-miR-211	MIMAT0000268	UUCCCUUUGUCAUCCUUCGCCU	1	MLL		3	Histone methylation	11.064	0.000467	No item			No item			Monocytic leukemia	10.349	0.0007666	Myelomonocytic leukemia	10.349	0.0007666	Myeloblastic leukemia without maturation	10.349	0.0007666	Cancer	11.416	0.000366	No item			No item
hsa-miR-212	MIMAT0000269	UAACAGUCUCCAGUCACGGCC	11	MYCBP2 HBEGF PAIP2 EP300 FOXO3 C14orf43 BTBD14A ACVR2B TJAP1 CALU DYNC1LI2		194	Transcriptional regulation by FOXO	320.032	4.58e-97	TGFb family signaling pathway	236.153	8.142e-72	Transcriptional regulation by SMAD	57.726	4.195e-18	Adult T cell lymphoma/leukemia	53.045	1.076e-16	Chronic myelogenous leukemia	41.114	4.203e-13	Ovarian cancer	39.751	1.08e-12	Adipogenesis	74.035	5.166e-23	Cancer	67.116	6.254e-21	Wound repair	62.834	1.217e-19
hsa-miR-214	MIMAT0000271	ACAGCAGGCACAGACAGGCAGU	2	DAGLA PKD1		7	TRPP signaling pathway	22.05	2.302e-07	No item			No item			Autosomal dominant polycystic kidney disease	19.154	1.714e-06	No item			No item			Hypersensitivity	11.656	0.0003099	No item			No item
hsa-miR-217	MIMAT0000274	UACUGCAUCAGGAACUGAUUGGA	2	DISC1 PROX1		9	No Items			No item			No item			No item			No item			No item			Thyroid hormone regulation	12.58	0.0001634	No item			No item
hsa-miR-218	MIMAT0000275	UUGUGCUUGAUCUAACCAUGU	155	ONECUT2 GLCE TUB MLL MDGA2 KIF21B RNF165 EBF3 MDN1 PDE4A SHANK2 HECTD2 MDGA1 C3orf70 TANC2 SGCZ VOPP1 VOPP1 KLHL29 MIER3 DST GRIK2 MYST3 BTBD14B RUNX2 SLC6A1 EYA2 PRKG1 SLC1A2 ZFYVE26 RHOBTB1 PCGF2 SNF1LK2 KCNIP3 RIMBP2 HAPLN1 RAB6A RNF139 ITM2C RPS6KA3 CKAP5 SOX11 EIF5A2 KLF12 ACSL1 TMEM178 SNX4 RNF38 MSL2L1 GNB1 TPD52 TMEM25 MOSPD1 BMI1 RELN BAI3 DCUN1D1 GUCY1A2 SOX5 ROBO1 OTUD7B GABRB2 MACF1 C…		830	Transcriptional regulation by AP-1	344.293	2.278e-104	SRP signaling pathway	190.126	5.839e-58	Lysophospholipid receptor signaling pathway	181.167	2.906e-55	Hepatocellular carcinoma	69.052	1.634e-21	Lung cancer	64.305	4.389e-20	Ovarian cancer	55.482	1.987e-17	Cancer	135.595	1.52e-41	Metastasis	74.739	3.171e-23	Mast-cell function	58.699	2.138e-18
hsa-miR-219-5p	MIMAT0000276	UGAUUGUCCAAACGCAAUUCU	10	ZNF238 NR2C2 MDN1 NCOA1 RBM24 PAN3 UBASH3B OTX2 ELMOD2 THRB		106	Transcriptional regulation by TR	619.281	3.784e-187	Transcriptional regulation by RXR	49.054	1.711e-15	Gene regulation by microRNAs (cardiac function)	28.103	3.468e-09	Hypergranular promyelocytic leukemia	24.693	3.688e-08	Osteoporosis	20.258	7.975e-07	TSH-secreting adenomas	18.351	2.991e-06	Pituitary function	73.072	1.007e-22	Adipogenesis	62.305	1.756e-19	Thyroid hormone regulation	52.128	2.031e-16
hsa-miR-22	MIMAT0000077	AAGCUGCCAGUUGAAGAACUGU	2	MACF1 PCNT		4	Wnt signaling pathway	32.057	2.239e-10	No item			No item			No item			No item			No item			Mechanotransduction	23.839	6.664e-08	Neuronal polarity	15.621	1.985e-05	Filopodia formation	15.332	2.424e-05
hsa-miR-221	MIMAT0000278	AGCUACAUUGUCUGCUGGGUUUC	1	RIMS3		3	MAGUK signaling pathway	21.209	4.125e-07	No item			No item			No item			No item			No item			No item			No item			No item
hsa-miR-222	MIMAT0000279	AGCUACAUCUGGCUACUGGGU	1	RIMS3		3	MAGUK signaling pathway	21.209	4.125e-07	No item			No item			No item			No item			No item			No item			No item			No item
hsa-miR-223	MIMAT0000280	UGUCAGUUUGUCAAAUACCCCA	2	MACF1 FBXW7		12	Wnt signaling pathway	25.668	1.876e-08	PIN1 signaling pathway	25.505	2.1e-08	No item			Chronic myelogenous leukemia	19.8	1.095e-06	Colorectal cancer	14.324	4.876e-05	Mantle-cell lymphoma	11.239	0.0004137	Mechanotransduction	25.593	1.976e-08	Cell cycle	13.121	0.0001123	Neuronal polarity	12.175	0.0002163
hsa-miR-23a	MIMAT0000078	AUCACAUUGCCAGGGAUUUCC	8	CNOT6L C17orf54 ZBTB34 CUGBP2 ZNF138 ZNF493 BTBD14A TTN		17	Titin signaling pathway	193.698	4.908e-59	No item			No item			No item			No item			No item			Muscle fibers	40.019	8.978e-13	Mechanotransduction	23.341	9.412e-08	Myocardial function	19.237	1.619e-06
hsa-miR-23b	MIMAT0000418	AUCACAUUGCCAGGGAUUACC	8	CNOT6L C17orf54 ZBTB34 CUGBP2 ZNF138 ZNF493 BTBD14A TTN		17	Titin signaling pathway	193.698	4.908e-59	No item			No item			No item			No item			No item			Muscle fibers	40.019	8.978e-13	Mechanotransduction	23.341	9.412e-08	Myocardial function	19.237	1.619e-06
hsa-miR-24	MIMAT0000080	UGGCUCAGUUCAGCAGGAACAG	2	BOK BCL2L11		14	PAK signaling pathway	25.102	2.777e-08	Cytochrome c signaling pathway	24.695	3.681e-08	No item			Mantle-cell lymphoma	17.466	5.522e-06	Osteoporosis	14.663	3.855e-05	Colorectal cancer	13.61	7.996e-05	Endoplasmic reticulum stress	28.31	3.004e-09	Hematopoiesis	21.595	3.158e-07	Apoptosis	18.893	2.054e-06
hsa-miR-25	MIMAT0000081	CAUUGCACUUGUCUCGGUCUGA	90	IQWD1 RBM47 KLHL14 SLC12A5 KIAA1432 FNDC3B FBXW7 MAN2A1 SERTAD2 MAP2K4 ARPP19 G3BP2 SMAD7 MYCBP2 RNF44 DPP10 MYO1B ZFHX3 CDK5R1 CPEB2 BAZ2B KIF5B CXXC5 REV3L FOXG1 TEAD1 C6orf62 IKZF2 KIAA1211 SLC17A6 TSGA14 KIAA0329 RAPGEF6 FOXP2 PDZD2 PTPRK GAP43 GATA6 EDG1 NFIA ADAMTSL1 FAM110B CREB1 STK39 NPAS3 PTPRD RGS3 TMEM87A SRPR TRAK2 FMR1 UGP2 PCMTD1 DDX3Y ITGAV SH3PXD2A PDE10A GATAD2B JMY RSBN1 ACOX1 …		472	Transcriptional regulation by CREB	1022	2.225E-308	Integrin family	122.246	1.586e-37	MAPK signaling pathway	72.099	1.976e-22	Viral myocarditis	54.254	4.656e-17	Type 2 diabetes mellitus	52.045	2.152e-16	Adult T cell lymphoma/leukemia	43.997	5.696e-14	Cancer	74.832	2.975e-23	Metastasis	58.875	1.892e-18	Adipogenesis	55.692	1.718e-17
hsa-miR-26a	MIMAT0000082	UUCAAGUAAUCCAGGAUAGGCU	148	NHS PTEN CASZ1 STK39 ZNF462 FAM98A KLHDC5 SLC38A2 CEP350 EPC2 OTUD4 TNRC6B ETNK1 CAMSAP1 CLASP2 NARG1 CDK6 PHLDB2 ZIC5 NAB1 ULK2 DLG5 ZNF238 TRIB2 MIER3 PLCB1 ZSWIM6 KPNA6 FBXL19 KIAA1737 LARP1 USP9X PTPRD RPL23AP7 SULF1 FRMD4B ZDHHC6 RCOR1 MAPK6 ELAVL2 THAP2 SNN KBTBD8 COL19A1 NUS1 MEX3B ARPP19 MTM1 SMAD1 HERC4 SSH2 ZNF410 HOXA5 SRGAP1 RNF6 ZNF608 ANKS1B TNPO1 DOCK4 MAB21L1 RHOQ GRHL3 EPS15 SLC7…		672	Transcriptional regulation by RB/E2F	919.358	1.761e-277	Transcriptional regulation by AP-1	408.596	1e-123	Transcriptional regulation by SMAD	129.862	8.083e-40	Chronic myelogenous leukemia	107.003	6.149e-33	Hepatocellular carcinoma	87.271	5.354e-27	Adult T cell lymphoma/leukemia	72.297	1.724e-22	Cancer	181.029	3.197e-55	Pol II transcription	106.104	1.147e-32	Wound repair	86.424	9.632e-27
hsa-miR-26b	MIMAT0000083	UUCAAGUAAUUCAGGAUAGGU	148	NHS PTEN CASZ1 STK39 ZNF462 FAM98A KLHDC5 SLC38A2 CEP350 EPC2 OTUD4 TNRC6B ETNK1 CAMSAP1 CLASP2 NARG1 CDK6 PHLDB2 ZIC5 NAB1 ULK2 DLG5 ZNF238 TRIB2 MIER3 PLCB1 ZSWIM6 KPNA6 FBXL19 KIAA1737 LARP1 USP9X PTPRD RPL23AP7 SULF1 FRMD4B ZDHHC6 RCOR1 MAPK6 ELAVL2 THAP2 SNN KBTBD8 COL19A1 NUS1 MEX3B ARPP19 MTM1 SMAD1 GRHL3 HERC4 SSH2 ZNF410 HOXA5 SRGAP1 RNF6 ZNF608 ANKS1B TNPO1 DOCK4 MAB21L1 RHOQ EPS15 SLC7…		672	Transcriptional regulation by RB/E2F	919.358	1.761e-277	Transcriptional regulation by AP-1	408.596	1e-123	Transcriptional regulation by SMAD	129.862	8.083e-40	Chronic myelogenous leukemia	107.003	6.149e-33	Hepatocellular carcinoma	87.271	5.354e-27	Adult T cell lymphoma/leukemia	72.297	1.724e-22	Cancer	181.029	3.197e-55	Pol II transcription	106.104	1.147e-32	Wound repair	86.424	9.632e-27
hsa-miR-27a	MIMAT0000084	UUCACAGUGGCUAAGUUCCGC	229	C1orf144 PLK2 DCUN1D4 TNPO1 FBXW7 ZFHX3 EPB41L3 MAP3K7IP3 KCNK2 ST6GALNAC3 RFX3 TEAD1 SRGAP2 GCC2 TRPV3 MLLT4 SEMA6A EPB41L1 ONECUT2 RPS6KB1 ZBTB34 ENAH LRRC27 UBR1 NARG1 GPD2 SOX11 RARA RCAN2 SYT1 PDE7B RGPD6 RGPD5 RGPD8 ROR1 RYBP UNC13C AKAP2 ARMC8 C5orf41 PAX9 MAP2K4 NOVA1 SLIT1 C5orf13 ARFGEF1 PKN2 ORC5L KIAA0319L RELN DTNA MLL FLRT3 UBR5 SPRY2 EYA1 ABCA1 SLC1A2 PRKY TMEM170B TTN RUNX1 RPGRIP…		1192	Transcriptional regulation by CREB	1022	2.225E-308	Transcriptional regulation by RB/E2F	774.994	5.055e-234	TGFb family signaling pathway	248.207	1.916e-75	Chronic myelogenous leukemia	95.364	1.961e-29	Adult T cell lymphoma/leukemia	82.689	1.283e-25	Colorectal cancer	74.511	3.714e-23	Cancer	194.386	3.048e-59	Adipogenesis	103.172	8.752e-32	Metastasis	93.934	5.285e-29
hsa-miR-27b	MIMAT0000419	UUCACAGUGGCUAAGUUCUGC	261	C1orf144 PLK2 TNPO1 DCUN1D4 ZFHX3 FBXW7 EPB41L3 MAP3K7IP3 KCNK2 ST6GALNAC3 RFX3 TEAD1 SRGAP2 GCC2 ONECUT2 SEMA6A TRPV3 MLLT4 EPB41L1 RPS6KB1 ZBTB34 ENAH LRRC27 UBR1 NARG1 GPD2 SOX11 RARA RCAN2 SYT1 PDE7B RGPD6 RGPD5 RGPD8 ROR1 RYBP UNC13C AKAP2 ARMC8 C5orf41 PAX9 MAP2K4 NOVA1 SLIT1 ARFGEF1 PKN2 C5orf13 ORC5L KIAA0319L RELN DTNA MLL FLRT3 UBR5 SPRY2 EYA1 ABCA1 PRKY TMEM170B TTN RUNX1 RPGRIP1L PRKX…	FAM126B WSB1 KIAA1109 TLK2 UBE2V1 CCDC4 SLITRK1 B4GALT3 DCX SMAD2 KTELC1 KITLG USP49 NCAM1 CSF1 ABCB9 C6orf60 FAM134C NRBF2 GLTP ACVR2A SH3RF1 RAP1B PLAGL2 CABP1 PDIA5 MAPKAPK3 SOS1 CUGBP2 SHE GRIA4 IGLON5 DCP2 ATP11C CCNG1 PGAP1 UNKL AFF4 P2RY5 ZNF800 H3F3B PPP4C TMCC1 DNAJC13 PELI2 EIF4G1 E2F7 MLL3 STK39 ZADH2 NAV2 BICC1 EIF2S2 GFPT2 NPEPPS NAT13 EPB41 PARD6B SRL NR1D2 TGFBR1 CACNA2D3 LONRF1 C1…	1337	Transcriptional regulation by CREB	1022	2.225E-308	Transcriptional regulation by RB/E2F	739.606	2.272e-223	Transcriptional regulation by Ets-domain family	334.082	2.7e-101	Chronic myelogenous leukemia	94.164	4.507e-29	Adult T cell lymphoma/leukemia	84.604	3.401e-26	Viral myocarditis	80.528	5.737e-25	Cancer	210.565	4.108e-64	Metastasis	125.158	2.108e-38	Adipogenesis	113.666	6.071e-35
hsa-miR-296-5p	MIMAT0000690	AGGGCCCCCCCUCAAUCCUGU	1	BOK		2	No Items			No item			No item			Retinoblastoma	10.934	0.0005111	No item			No item			No item			No item			No item
hsa-miR-297	MIMAT0004450	AUGUAUGUGUGCAUGUGCAUG	4	ARVP6125 SCARA3 FAM120C KCNJ3		9	Kir channel	20.241	8.068e-07	No item			No item			Oligo-astrocytoma	10.764	0.0005751	Adenoid-cystic carcinoma	10.764	0.0005751	Esophageal cancer	10.764	0.0005751	Taste	12.18	0.0002155	No item			No item
hsa-miR-29a	MIMAT0000086	UAGCACCAUCUGAAAUCGGUUA	119	PI15 KIAA2022 COL4A5 NAV1 IGF1 NAV3 ZBTB34 FBN1 COL5A1 COL3A1 COL5A2 PURG MEX3B HBP1 COL4A1 TLL1 KIF26B BACH2 BRWD1 COL5A3 ZNF346 DDX3X RNF19A NPAS3 COL6A3 COL2A1 HAS3 TRIB2 DLG2 COL19A1 OTUD4 SESTD1 IREB2 PCGF3 KLHL28 PMP22 PLAG1 MCL1 C5orf13 CLASP2 SH3PXD2A COL1A2 GLIS2 ELN COL7A1 CXXC6 COL4A4 XKR4 NDST1 NAV2 REV3L COL11A1 LSM11 ANKRD13B FOXJ2 PDGFC BRWD1 HIF3A C22orf30 SUCLA2 ADAMTS9 CLCN5 COL…		543	Transcriptional regulation by Ets-domain family	429.728	4.356e-130	Transcriptional regulation by AP-1	375.04	1.264e-113	MMP signaling pathway	256.861	4.754e-78	Glioma	84.58	3.458e-26	Colorectal cancer	78.205	2.87e-24	Hepatocellular carcinoma	72.455	1.545e-22	Cancer	139.021	1.414e-42	Metastasis	110.727	4.656e-34	Connective tissue regulation	90.805	4.623e-28
hsa-miR-29b	MIMAT0000100	UAGCACCAUUUGAAAUCAGUGUU	118	PI15 KIAA2022 COL4A5 NAV1 IGF1 NAV3 ZBTB34 FBN1 COL3A1 COL5A2 COL5A1 PURG MEX3B HBP1 COL4A1 TLL1 KIF26B BACH2 COL5A3 ZNF346 DDX3X RNF19A NPAS3 COL6A3 COL2A1 HAS3 TRIB2 DLG2 COL19A1 OTUD4 SESTD1 IREB2 PCGF3 KLHL28 PMP22 PLAG1 EML6 C5orf13 CLASP2 SH3PXD2A GLIS2 ELN COL1A2 COL7A1 CXXC6 COL4A4 NDST1 XKR4 NAV2 REV3L COL11A1 ANKRD13B FOXJ2 PDGFC BRWD1 LSM11 HIF3A C22orf30 SUCLA2 ADAMTS9 CLCN5 COL1A1 TD…		578	Transcriptional regulation by Ets-domain family	421.684	1.149e-127	Transcriptional regulation by AP-1	367.275	2.749e-111	MMP signaling pathway	249.352	8.662e-76	Glioma	82.416	1.55e-25	Gastric cancer	77.632	4.27e-24	Colorectal cancer	75.35	2.076e-23	Cancer	145.644	1.435e-44	Metastasis	109.693	9.53e-34	Connective tissue regulation	87.574	4.342e-27
hsa-miR-29c	MIMAT0000681	UAGCACCAUUUGAAAUCGGUUA	118	PI15 KIAA2022 COL4A5 NAV1 IGF1 NAV3 ZBTB34 FBN1 COL3A1 COL5A2 COL5A1 PURG MEX3B HBP1 COL4A1 TLL1 KIF26B BACH2 COL5A3 ZNF346 DDX3X RNF19A NPAS3 COL6A3 COL2A1 HAS3 TRIB2 DLG2 COL19A1 OTUD4 SESTD1 IREB2 PCGF3 KLHL28 PMP22 PLAG1 EML6 C5orf13 CLASP2 SH3PXD2A GLIS2 ELN COL1A2 COL7A1 CXXC6 COL4A4 NDST1 XKR4 NAV2 REV3L COL11A1 ANKRD13B FOXJ2 PDGFC BRWD1 LSM11 HIF3A C22orf30 SUCLA2 ADAMTS9 CLCN5 COL1A1 TD…		543	Transcriptional regulation by Ets-domain family	429.728	4.356e-130	Transcriptional regulation by AP-1	375.04	1.264e-113	MMP signaling pathway	256.861	4.754e-78	Glioma	84.58	3.458e-26	Colorectal cancer	78.205	2.87e-24	Hepatocellular carcinoma	72.455	1.545e-22	Cancer	139.021	1.414e-42	Metastasis	110.727	4.656e-34	Connective tissue regulation	90.805	4.623e-28
hsa-miR-300	MIMAT0004903	UAUACAAGGGCAGACUCUCUCU	33	ARID4B RAB11FIP2 FRS2 LCORL NR5A2 IKZF2 NBEA VEZF1 PAN3 NR3C1 ACVR2B CAMTA1 KLF12 NHS PUM2 SP4 NFYB SCAMP1 ZFPM2 FOXP2 CNOT6L PLAG1 RICTOR MYST4 MARK1 NLGN1 WAPAL ROD1 ATRX C5orf41 PCDH8 ZFHX3 EPS8		270	Transcriptional regulation by GR	1022	2.225E-308	Transcriptional regulation by LRH-1	223.614	4.846e-68	TGFb family signaling pathway	169.475	9.612e-52	Rheumatoid arthritis	86.717	7.861e-27	Gastric cancer	49.074	1.687e-15	Osteoporosis	46.526	9.872e-15	Adipogenesis	80.55	5.65e-25	Pituitary function	66.749	8.065e-21	Cancer	54.995	2.786e-17
hsa-miR-301a	MIMAT0000688	CAGUGCAAUAGUAUUGUCAAAGC	68	MIER1 CDC2L6 C1orf144 FBXO28 C10orf140 MAF ACVR1 INOC1 SLAIN1 MTMR9 EIF2C1 C7orf60 MLL EIF2C4 PIGA PTEN MEOX2 ROBO1 PHF20 MTF1 MIR17HG SULF1 ZNF238 RPS6KA5 POU3F2 C5orf30 DCP2 FBXL11 QKI TNPO1 ZFPM2 DDX6 RNF38 WDR47 ST18 MXD1 USP6 WDR20 CPEB4 PCYOX1 DENND4C FIGN NPTN USP48 ATXN7L1 BTBD3 SNPH ZNF217 LCORL GOLT1B PPARGC1A ATXN1 SHANK2 EDG1 C18orf25 UBE2D1 RALBP1 ARL6IP1 DLG2 UBE2W CHD9 PAN3 LDLR WA…		301	Transcriptional regulation by AP-1	450.855	1.901e-136	RSK signaling pathway	157.775	3.198e-48	PSD-95 family signaling pathway	113.197	8.4e-35	Mantle-cell lymphoma	56.506	9.77e-18	Hepatocellular carcinoma	48.554	2.42e-15	Ovarian cancer	44.866	3.119e-14	Cancer	79.663	1.045e-24	Wound repair	47.534	4.909e-15	Pituitary function	32.04	2.264e-10
hsa-miR-301b	MIMAT0004958	CAGUGCAAUGAUAUUGUCAAAGC	65	MIER1 CDC2L6 C1orf144 FBXO28 C10orf140 ACVR1 INOC1 SLAIN1 MTMR9 MAF C7orf60 EIF2C1 MLL MEOX2 PIGA PHF20 PTEN EIF2C4 ROBO1 SULF1 MIR17HG MTF1 POU3F2 C5orf30 RPS6KA5 DCP2 ZNF238 QKI TNPO1 RNF38 ZFPM2 DDX6 ST18 WDR47 MXD1 PCYOX1 DENND4C USP48 ATXN7L1 BTBD3 NPTN FBXL11 FIGN WDR20 USP6 LCORL GOLT1B ZNF217 SNPH SHANK2 EDG1 C18orf25 UBE2D1 RALBP1 PPARGC1A ATXN1 ARL6IP1 DLG2 LDLR PAN3 CHD9 B4GALT5 WASL U…		295	Transcriptional regulation by AP-1	454.515	1.504e-137	RSK signaling pathway	159.312	1.103e-48	PSD-95 family signaling pathway	114.232	4.098e-35	Mantle-cell lymphoma	57.137	6.312e-18	Hepatocellular carcinoma	49.278	1.465e-15	Ovarian cancer	45.581	1.899e-14	Cancer	77.148	5.971e-24	Wound repair	48.153	3.196e-15	Pituitary function	32.683	1.451e-10
hsa-miR-302a	MIMAT0000684	UAAGUGCUUCCAUGUUUUGGUGA	25	MLL MLL5 ZBTB41 MTF1 EIF4G3 IKZF2 CYP26B1 NFIB LATS2 TGFBR2 MTUS1 TNRC18B ZNF800 UBE2B RUNX2 ARID4A C5orf41 EDNRB FRMD4A TOX SYNC1 NOL7 RAB22A PCGF5 BNC2		107	Transcriptional regulation by RUNX	231.717	1.763e-70	TGFb family signaling pathway	74.602	3.489e-23	mTOR signaling pathway	51.038	4.325e-16	Multiple myeloma	22.475	1.715e-07	Lung cancer	21.574	3.203e-07	Acute lymphoid leukemia	18.962	1.959e-06	Wound repair	32.792	1.345e-10	Adipogenesis	29.161	1.666e-09	Cancer	28.623	2.419e-09
hsa-miR-302b	MIMAT0000715	UAAGUGCUUCCAUGUUUUAGUAG	26	MLL MLL5 ZBTB41 MTF1 EIF4G3 IKZF2 CYP26B1 NFIB LATS2 TGFBR2 MTUS1 TNRC18B ZNF800 UBE2B RUNX2 ARID4A C5orf41 EDNRB FRMD4A TOX SYNC1 NOL7 RAB22A WDR37 PCGF5 BNC2		107	Transcriptional regulation by RUNX	231.717	1.763e-70	TGFb family signaling pathway	74.602	3.489e-23	mTOR signaling pathway	51.038	4.325e-16	Multiple myeloma	22.475	1.715e-07	Lung cancer	21.574	3.203e-07	Acute lymphoid leukemia	18.962	1.959e-06	Wound repair	32.792	1.345e-10	Adipogenesis	29.161	1.666e-09	Cancer	28.623	2.419e-09
hsa-miR-302c	MIMAT0000717	UAAGUGCUUCCAUGUUUCAGUGG	25	MLL MLL5 ZBTB41 MTF1 EIF4G3 IKZF2 CYP26B1 NFIB LATS2 TGFBR2 MTUS1 TNRC18B ZNF800 UBE2B RUNX2 ARID4A C5orf41 EDNRB FRMD4A TOX SYNC1 NOL7 RAB22A PCGF5 BNC2		107	Transcriptional regulation by RUNX	231.717	1.763e-70	TGFb family signaling pathway	74.602	3.489e-23	mTOR signaling pathway	51.038	4.325e-16	Multiple myeloma	22.475	1.715e-07	Lung cancer	21.574	3.203e-07	Acute lymphoid leukemia	18.962	1.959e-06	Wound repair	32.792	1.345e-10	Adipogenesis	29.161	1.666e-09	Cancer	28.623	2.419e-09
hsa-miR-302d	MIMAT0000718	UAAGUGCUUCCAUGUUUGAGUGU	25	MLL MLL5 ZBTB41 MTF1 EIF4G3 IKZF2 CYP26B1 NFIB LATS2 TGFBR2 MTUS1 TNRC18B ZNF800 UBE2B RUNX2 ARID4A C5orf41 EDNRB FRMD4A TOX SYNC1 NOL7 RAB22A PCGF5 BNC2		107	Transcriptional regulation by RUNX	231.717	1.763e-70	TGFb family signaling pathway	74.602	3.489e-23	mTOR signaling pathway	51.038	4.325e-16	Multiple myeloma	22.475	1.715e-07	Lung cancer	21.574	3.203e-07	Acute lymphoid leukemia	18.962	1.959e-06	Wound repair	32.792	1.345e-10	Adipogenesis	29.161	1.666e-09	Cancer	28.623	2.419e-09
hsa-miR-30a	MIMAT0000087	UGUAAACAUCCUCGACUGGAAG	455	TNRC6A MIER3 LIN28B BRWD1 PLAGL2 GALNT7 B3GNT5 TNRC6B MEX3B SH3PXD2A LHX8 C1orf121 EED TMEM170B RNF165 NEDD4 MKRN3 RFXDC1 NFIB LIN28 TLL2 CHD1 RFXDC2 PTGFRN RUNX2 MTDH ZNRF1 KLHL28 SCN2A ZCCHC2 SEC24A KLHL20 NFAT5 ROR1 GNAI2 SP4 SLC36A1 FAM49A STIM2 KIAA1600 LMBR1L FNDC3A ZBTB41 FOXG1 KLF9 RARG CHD7 YOD1 PCDH17 BNIP3L CHL1 CAMTA1 ARID4A LGI1 ACVR1 CCNT2 CBFB PCDH10 DCUN1D3 TWF1 NCAM1 YPEL2 EDEM3 …	COL25A1 CEP350 RAB22A MYBL2 PITPNM2 C9orf41 BCL9 ADRA2A USP47 TMCC1 SMAP1 JAKMIP2 LARGE ZDHHC17 TIMP3 ARID5B NHLH2 NEDD4L MBNL3 UBE3C RRAD EPC1 RAPGEF2 PIP4K2B REV1 RAP1B BAHD1 LRCH2 SPHKAP GJA1 FAM46A TNRC6C SIRT1 PAPOLA ACTC1 ZNF521 MAN1A2 FAM120A ATP2A2 CCNJL NDEL1 WDR44 TMEM181 LYCAT PTPN13 CLOCK RARB NF1 FAM110B EXTL2 HIC2 SH2B3 SBK1 BDP1 PTP4A1 DOC2A ATXN1 ZNF711 ATXN1 PPP3CA SRGAP3 NT5E UB…	1494	Transcriptional regulation by RB/E2F	777.417	9.425e-235	Transcriptional regulation by Ets-domain family	320.129	4.283e-97	Transcriptional regulation by AP-1	294.738	1.884e-89	Chronic myelogenous leukemia	86.214	1.114e-26	Hepatocellular carcinoma	77.122	6.081e-24	Gastric cancer	75.857	1.461e-23	Cancer	194.739	2.386e-59	Metastasis	125.568	1.585e-38	Epithelial-mesenchymal transition	98.575	2.119e-30
hsa-miR-30b	MIMAT0000420	UGUAAACAUCCUACACUCAGCU	455	TNRC6A MIER3 LIN28B BRWD1 PLAGL2 GALNT7 B3GNT5 TNRC6B MEX3B RUNX2 SH3PXD2A LHX8 C1orf121 EED TMEM170B RNF165 NEDD4 MKRN3 RFXDC1 NFIB LIN28 TLL2 CHD1 RFXDC2 PTGFRN MTDH ZNRF1 KLHL28 SCN2A ZCCHC2 SEC24A KLHL20 ROR1 NFAT5 GNAI2 SP4 SLC36A1 FAM49A KIAA1600 STIM2 LMBR1L FNDC3A PCDH17 ZBTB41 FOXG1 KLF9 RARG CHD7 YOD1 CHL1 CAMTA1 ARID4A LGI1 ACVR1 BNIP3L CCNT2 CBFB PCDH10 DCUN1D3 TWF1 YPEL2 EDEM3 AKAP2 …	EAF1 TTBK1 CADPS NRG3 CAMK2N1 COL25A1 CEP350 RAB22A MYBL2 PITPNM2 C9orf41 RIMBP2 C14orf129 BCL9 ADRA2A USP47 TMCC1 SMAP1 JAKMIP2 LARGE ZDHHC17 TIMP3 ARID5B NHLH2 NEDD4L MBNL3 UBE3C RRAD EPC1 RAPGEF2 PIP4K2B REV1 RAP1B BAHD1 LRCH2 SPHKAP GJA1 FAM46A TNRC6C SIRT1 PAPOLA ACTC1 ZNF521 MAN1A2 FAM120A ATP2A2 CCNJL NDEL1 WDR44 LYCAT PTPN13 TMEM181 CLOCK NF1 FAM110B EXTL2 HIC2 SH2B3 SBK1 BDP1 RARB DOC2A …	1480	Transcriptional regulation by RB/E2F	780.542	1.08e-235	Transcriptional regulation by Ets-domain family	321.359	1.826e-97	Transcriptional regulation by AP-1	295.999	7.858e-90	Chronic myelogenous leukemia	86.883	7.008e-27	Multiple myeloma	76.313	1.066e-23	Hepatocellular carcinoma	74.269	4.393e-23	Cancer	188.406	1.923e-57	Metastasis	126.617	7.665e-39	Epithelial-mesenchymal transition	95.342	1.992e-29
hsa-miR-30c	MIMAT0000244	UGUAAACAUCCUACACUCUCAGC	454	TNRC6A MIER3 BRWD1 LIN28B PLAGL2 GALNT7 B3GNT5 TNRC6B MEX3B RUNX2 SH3PXD2A LHX8 C1orf121 EED TMEM170B RNF165 NEDD4 MKRN3 RFXDC1 NFIB LIN28 TLL2 CHD1 RFXDC2 PTGFRN MTDH ZNRF1 KLHL28 SCN2A ZCCHC2 ROR1 SEC24A KLHL20 NFAT5 GNAI2 SP4 FAM49A SLC36A1 KIAA1600 STIM2 LMBR1L FNDC3A PCDH17 ZBTB41 FOXG1 KLF9 RARG CHD7 YOD1 CHL1 CAMTA1 ARID4A LGI1 ACVR1 BNIP3L CCNT2 CBFB PCDH10 DCUN1D3 TWF1 YPEL2 EDEM3 AKAP2 …	EAF1 TTBK1 CADPS NRG3 CAMK2N1 COL25A1 CEP350 RAB22A MYBL2 PITPNM2 C9orf41 RIMBP2 C14orf129 BCL9 ADRA2A USP47 TMCC1 SMAP1 JAKMIP2 LARGE ZDHHC17 TIMP3 ARID5B NHLH2 NEDD4L MBNL3 UBE3C RRAD EPC1 RAPGEF2 PIP4K2B REV1 RAP1B BAHD1 LRCH2 SPHKAP GJA1 FAM46A TNRC6C SIRT1 PAPOLA ACTC1 ZNF521 MAN1A2 FAM120A ATP2A2 CCNJL NDEL1 WDR44 TMEM181 LYCAT PTPN13 CLOCK NF1 FAM110B EXTL2 HIC2 SH2B3 SBK1 BDP1 RARB DOC2A …	1495	Transcriptional regulation by RB/E2F	778.038	6.125e-235	Transcriptional regulation by Ets-domain family	320.373	3.614e-97	Transcriptional regulation by AP-1	294.989	1.583e-89	Chronic myelogenous leukemia	86.166	1.152e-26	Multiple myeloma	75.617	1.726e-23	Hepatocellular carcinoma	73.682	6.601e-23	Cancer	190.811	3.632e-58	Metastasis	128.61	1.926e-39	Epithelial-mesenchymal transition	94.668	3.178e-29
hsa-miR-30d	MIMAT0000245	UGUAAACAUCCCCGACUGGAAG	452	TNRC6A MIER3 LIN28B BRWD1 PLAGL2 GALNT7 B3GNT5 TNRC6B MEX3B SH3PXD2A LHX8 C1orf121 EED TMEM170B RNF165 NEDD4 RFXDC1 NFIB LIN28 GNAI2 TLL2 MKRN3 CHD1 RFXDC2 PTGFRN MTDH RUNX2 ZNRF1 KLHL28 SCN2A ZCCHC2 SEC24A KLHL20 NFAT5 ROR1 SP4 SLC36A1 FAM49A STIM2 KIAA1600 LMBR1L FNDC3A ZBTB41 FOXG1 KLF9 RARG CHD7 YOD1 PCDH17 CHL1 CAMTA1 ARID4A LGI1 ACVR1 BNIP3L CCNT2 CBFB PCDH10 DCUN1D3 TWF1 NCAM1 YPEL2 EDEM3 …	TTBK1 CADPS NRG3 CAMK2N1 COL25A1 CEP350 RAB22A MYBL2 PITPNM2 C9orf41 BCL9 USP47 TMCC1 SMAP1 JAKMIP2 LARGE ZDHHC17 TIMP3 ARID5B NHLH2 NEDD4L MBNL3 UBE3C RRAD EPC1 RAPGEF2 PIP4K2B REV1 RAP1B BAHD1 LRCH2 SPHKAP GJA1 FAM46A TNRC6C SIRT1 PAPOLA ACTC1 ZNF521 MAN1A2 FAM120A ATP2A2 CCNJL NDEL1 WDR44 TMEM181 LYCAT PTPN13 CLOCK RARB NF1 FAM110B EXTL2 HIC2 PTP4A1 SH2B3 SBK1 BDP1 DOC2A ATXN1 ATXN1 ZNF711 PPP…	1491	Transcriptional regulation by RB/E2F	777.789	7.279e-235	Transcriptional regulation by Ets-domain family	320.275	3.868e-97	Transcriptional regulation by AP-1	294.888	1.698e-89	Chronic myelogenous leukemia	86.357	1.009e-26	Hepatocellular carcinoma	77.242	5.595e-24	Gastric cancer	75.988	1.335e-23	Cancer	195.024	1.959e-59	Metastasis	125.792	1.358e-38	Epithelial-mesenchymal transition	98.712	1.926e-30
hsa-miR-30e	MIMAT0000692	UGUAAACAUCCUUGACUGGAAG	455	TNRC6A MIER3 LIN28B BRWD1 PLAGL2 GALNT7 B3GNT5 TNRC6B MEX3B SH3PXD2A LHX8 C1orf121 EED TMEM170B RNF165 NEDD4 MKRN3 RFXDC1 NFIB LIN28 TLL2 CHD1 RFXDC2 PTGFRN MTDH RUNX2 ZNRF1 KLHL28 SCN2A ZCCHC2 SEC24A KLHL20 NFAT5 ROR1 GNAI2 SP4 SLC36A1 FAM49A KIAA1600 STIM2 LMBR1L FNDC3A ZBTB41 FOXG1 KLF9 RARG CHD7 YOD1 CHL1 PCDH17 CAMTA1 ARID4A LGI1 ACVR1 BNIP3L CCNT2 CBFB PCDH10 DCUN1D3 TWF1 NCAM1 YPEL2 EDEM3 …	BNC2 EAF1 TTBK1 CADPS NRG3 CAMK2N1 COL25A1 CEP350 RAB22A MYBL2 PITPNM2 C9orf41 BCL9 ADRA2A USP47 TMCC1 SMAP1 JAKMIP2 LARGE ZDHHC17 TIMP3 ARID5B NHLH2 NEDD4L MBNL3 UBE3C RRAD EPC1 RAPGEF2 PIP4K2B REV1 RAP1B LRCH2 SPHKAP GJA1 FAM46A TNRC6C SIRT1 PAPOLA ACTC1 ZNF521 MAN1A2 FAM120A ATP2A2 CCNJL NDEL1 WDR44 TMEM181 LYCAT PTPN13 CLOCK NF1 FAM110B EXTL2 HIC2 PTP4A1 RARB SH2B3 SBK1 BDP1 DOC2A ATXN1 ATXN1…	1481	Transcriptional regulation by RB/E2F	780.29	1.286e-235	Transcriptional regulation by Ets-domain family	321.26	1.955e-97	Transcriptional regulation by AP-1	295.898	8.431e-90	Chronic myelogenous leukemia	86.835	7.246e-27	Multiple myeloma	76.266	1.101e-23	Hepatocellular carcinoma	74.23	4.514e-23	Cancer	188.313	2.052e-57	Metastasis	126.542	8.075e-39	Epithelial-mesenchymal transition	95.297	2.055e-29
hsa-miR-32	MIMAT0000090	UAUUGCACAUUACUAAGUUGCA	261	CPEB2 SLC12A5 CPEB3 BTG2 CPEB4 MAP2K4 LHFPL2 BCL2L11 RSBN1 RBM47 KLF4 GATAD2B RAPGEF6 TULP4 EDEM1 CD69 RAD21 UBE2W BCL11A SOX11 FXR1 TGIF1 FNDC3B FAM126B KIAA1432 KIAA1600 ERGIC2 SOX4 PHLPPL DUSP10 PCAF SSFA2 CIC TOB2 DSCAML1 WASL COL27A1 BCL11B ARID1B BSDC1 PPP1R12A FBXW7 GOLGA3 PTEN RGS17 ADRB1 FMN2 SLC24A3 FZD10 FAM135A POLS KIAA1109 MAN2A1 PLEKHA1 NEFL GOLGA8A ATXN1 FBN1 MYO1B PCDH11Y PCDH11X…	FAM120A GLYR1 CACNA1I SLC9A2 TSGA14 PITPNM2 SEC24A PDZD2 DLGAP2 LYST SLC17A6 SGK269 MEF2D CXXC4 OTUD3 SFMBT2 GAP43 DDX3X ADAMTSL1 STK39 CXCL5 SOBP MYT1L PTPRD DDX3Y MIER3 HAND2 SRPR ADAMTSL3 GRHL1 FMR1 PHTF2 IKZF2 PCMTD1 GPBP1L1 NEFH MIA3 DUSP5 GOLGA8B PAX3 UBASH3B SPOCK2 BTBD12 DUSP5P ITGA6 SLC25A32 LATS2 WWP2 PPP1R12C MYO5A SLC6A1 B3GALT2 AXL EVI5 FRS2 ELOVL6 SNF1LK AKAP2 CASD1 TMF1 TAGAP KIAA1…	905	Transcriptional regulation by RB/E2F	842.317	2.736e-254	Transcriptional regulation by MEF2	287.16	3.599e-87	JNK signaling pathway	196.793	5.745e-60	Gastric cancer	79.903	8.847e-25	Hepatocellular carcinoma	68.949	1.756e-21	Colorectal cancer	68.901	1.815e-21	Cancer	157.385	4.19e-48	Epithelial-mesenchymal transition	102.433	1.461e-31	Metastasis	89.675	1.012e-27
hsa-miR-320a	MIMAT0000510	AAAAGCUGGGUUGAGAGGGCGA	3	ENAH ONECUT2 CDK6		34	Transcriptional regulation by HNF	36.648	9.284e-12	CDK inhibitor signaling pathway	30.098	8.699e-10	Transcriptional regulation by RB/E2F	21.456	3.476e-07	Adult T cell lymphoma/leukemia	39.579	1.218e-12	Lung cancer	33.469	8.41e-11	Acute lymphoid leukemia	29.071	1.774e-09	Adipogenesis	40.554	6.195e-13	Cell cycle	30.399	7.065e-10	Cancer	28.402	2.82e-09
hsa-miR-323-3p	MIMAT0000755	CACAUUACACGGUCGACCUCU	7	CPEB4 PPP1CB NPAS3 CDKN1B G3BP2 ST7L SEMA6D		50	CDK inhibitor signaling pathway	100.491	5.614e-31	Aurora signaling pathway	22.126	2.185e-07	RSK signaling pathway	16.454	1.114e-05	Chronic myelogenous leukemia	24.131	5.443e-08	Prostate cancer	18.758	2.256e-06	Adult T cell lymphoma/leukemia	18.758	2.256e-06	Cancer	32.58	1.558e-10	Cancer chemotherapy	28.432	2.761e-09	Cell cycle	20.847	5.3e-07
hsa-miR-323b-5p	MIMAT0001630	AGGUUGUCCGUGGUGAGUUCGCA	1	PRB2		11	Calcium signaling pathway	33.401	8.817e-11	Wnt signaling pathway	15.865	1.675e-05	Ephrin signaling pathway	12.415	0.0001831	Helicobacter pylori infection	13.383	9.364e-05	No item			No item			Blood-brain barrier	25.547	2.039e-08	Mechanotransduction	18.491	2.714e-06	Spermatogenesis	16.819	8.649e-06
hsa-miR-326	MIMAT0000756	CCUCUGGGCCCUUCCUCCAG	2	PLEKHG4B EIF4G1		11	mTOR signaling pathway	85.255	2.167e-26	No item			No item			Cervix cancer	12.99	0.0001229	B-cell lymphoma	12.241	0.0002065	Mantle-cell lymphoma	11.5	0.0003453	Cancer cachexia	14.822	3.452e-05	No item			No item
hsa-miR-330-3p	MIMAT0000751	GCAAAGCACACGGCCUGCAGAGA	5	ONECUT2 CSNK1G3 TNRC6B AFF2 MDN1		22	Wnt signaling pathway	49.564	1.201e-15	Transcriptional regulation by HNF	40.51	6.388e-13	Hedgehog signaling pathway	22.739	1.428e-07	Chronic myelogenous leukemia	11.049	0.000472	No item			No item			Pituitary function	24.904	3.185e-08	Adipogenesis	21.963	2.445e-07	Phosphorus regulation	16.983	7.721e-06
hsa-miR-331-3p	MIMAT0000760	GCCCCUGGGCCUAUCCUAGAA	2	CPLX2 RIMS4		3	MAGUK signaling pathway	21.209	4.125e-07	No item			No item			No item			No item			No item			No item			No item			No item
hsa-miR-338-5p	MIMAT0004701	AACAAUAUCCUGGUGCUGAGUG	14	TNPO1 AMMECR1 BCL11B CUGBP2 PAN3 SOX6 CPEB2 MACF1 ZFX MBNL1 HDGFRP3 ESRRG SAPS3 MYT1L		31	Transcriptional regulation by ERR	122.364	1.462e-37	Aurora signaling pathway	24.685	3.708e-08	Wnt signaling pathway	20.558	6.479e-07	No item			No item			No item			Mechanotransduction	13.776	7.129e-05	No item			No item
hsa-miR-33b	MIMAT0003301	GUGCAUUGCUGUUGCAUUGC	1	ABCA1		7	Lipoprotein metabolism	26.653	9.476e-09	Transcriptional regulation by LXR	18.021	3.759e-06	No Items			Gallstone	25.293	2.433e-08	Metabolic syndrome	22.307	1.927e-07	Familial hyperalphalipoproteinemia	19.912	1.013e-06	Lipoprotein regulation	28.887	2.014e-09	Hyperlipidaemia	19.873	1.041e-06	Bile acid regulation	14.275	5.045e-05
hsa-miR-340	MIMAT0004692	UUAUAAAGCAAUGAGACUGAUU	97	DMD JPH1 QKI FAM91A1 ONECUT2 NFAT5 IGF1R HS2ST1 KIAA2022 ELAVL4 FIGN DCUN1D1 CDON FBN1 CYLD FAM62B EWSR1 VGLL3 BAI3 DCX TSHZ3 H3F3B PRKCA PRKG1 SAPS3 RPS6KB1 OTUD4 SMAD2 QSER1 FRS2 ZFPM2 STC1 LIN7C FOXN2 CPNE8 MYST4 ENAH LRP1B SLC2A13 PROX1 CREB5 PPM1B UBE2D1 CDH9 TIAM1 PUM2 C1orf9 MAP3K2 FGF2 ZNF650 YTHDF3 ZNF295 ZNF652 ARHGAP5 PMP22 C10orf119 MAN1A2 ZBTB41 SUZ12 SPRY3 SMARCAD1 LIN9 WDR22 NHLH2 …		684	Transcriptional regulation by RB/E2F	917.7	5.554e-277	Transcriptional regulation by NFAT	225.951	9.59e-69	TGFb family signaling pathway	222.305	1.201e-67	Chronic myelogenous leukemia	79.062	1.585e-24	Adult T cell lymphoma/leukemia	67.485	4.84e-21	Gastric cancer	53.213	9.579e-17	Cancer	116.874	6.57e-36	Adipogenesis	76.784	7.689e-24	Spermatogenesis	64.418	4.058e-20
hsa-miR-342-3p	MIMAT0000753	UCUCACACAGAAAUCGCACCCGU	2	ASGR1 C16orf55		4	IgA/IgM signaling pathway	12.139	0.0002218	No item			No item			Multiple myeloma	19.014	1.889e-06	Alpha heavy chain disease	11.945	0.0002537	Light chain deposition disease	11.945	0.0002537	Host defense	15.176	2.701e-05	Autoimmune	10.78	0.0005688	No item
hsa-miR-34a	MIMAT0000255	UGGCAGUGUCUUAGCUGGUUGU	6	SYT1 SCN2B PVRL1 HCN3 FAM76A C8orf13		19	JAM family signaling pathway	16.983	7.72e-06	No item			No item			Generalized epilepsy with febrile convulsions plus	26.008	1.482e-08	Ischemic arrhythmia	22.429	1.771e-07	Epilepsy syndrome	19.672	1.197e-06	Smell	23.804	6.827e-08	Synaptic plasticity	15.582	2.039e-05	Addiction	15.035	2.979e-05
hsa-miR-361-3p	MIMAT0004682	UCCCCCAGGUGUGAUUCUGAUUU	5	SYNGAP1 LOC388882 BTBD14B THRA HAP1		77	Transcriptional regulation by TR	621.526	7.983e-188	Transcriptional regulation by RXR	32.969	1.189e-10	Gene regulation by microRNAs (cardiac function)	30.291	7.615e-10	Hypergranular promyelocytic leukemia	20.469	6.891e-07	X-linked TBG deficiency	15.374	2.354e-05	Hashimoto's disease	13.794	7.041e-05	Pituitary function	47.333	5.639e-15	Adipogenesis	43.838	6.358e-14	Arrhythmias	36.923	7.677e-12
hsa-miR-363	MIMAT0000707	AAUUGCACGGUAUCCAUCUGUA	12	G3BP2 MAN2A1 TSGA14 NFIB CPEB2 KIAA1432 FBXW7 RBM47 RSBN1 MYO1B ZFHX3 SDC2		34	PIN1 signaling pathway	20.472	6.876e-07	Lipoprotein metabolism	19.478	1.369e-06	FGF signaling pathway	18.336	3.023e-06	Colorectal cancer	18.991	1.919e-06	Non-small cell lung cancer	16.823	8.622e-06	Endometriosis	13.779	7.116e-05	Cancer	19.145	1.725e-06	Cell cycle	16.363	1.187e-05	Angiogenesis	13.463	8.853e-05
hsa-miR-367	MIMAT0000719	AAUUGCACUUUAGCAAUGGUGA	54	G3BP2 NFIB TSGA14 RBM47 IQWD1 TEAD1 MYO1B MAN2A1 FBXW7 SLC17A6 ZFHX3 PITPNC1 GATA6 EDG1 NFIA DPP10 TMEM87A KIAA1432 RSBN1 HNF1B ARMC1 KBTBD8 NKX2-4 NR4A3 FNBP4 KIAA1211 DST CDCA7L CPEB2 KLHL14 RNF38 BSN KIF5B HERPUD2 FNDC3B KIAA0329 ACOX1 FIGN SLC12A5 CAND1 SH3PXD2A MAP2K4 PDE10A SLC38A2 LRP1B CDK5R1 NOX4 C4orf16 XRN1 ARPP19 ROBO2 RAPGEF6 FOXP2 MYCBP2		161	MAPK signaling pathway	85.452	1.89e-26	Transcriptional regulation by NR4A	76.499	9.365e-24	Transcriptional regulation by GATA	65.03	2.654e-20	Hartnup disease	22.298	1.939e-07	Adult T cell lymphoma/leukemia	21.295	3.886e-07	Chronic granulomatous disease	17.878	4.15e-06	Adipogenesis	27.211	6.437e-09	Endoplasmic reticulum stress	24.694	3.685e-08	Metastasis	21.137	4.337e-07
hsa-miR-369-3p	MIMAT0000721	AAUAAUACAUGGUUGAUCUUU	18	RREB1 POU2F1 ZEB2 ADAMTS6 HOMER1 TNRC6B CPEB3 ZNF521 LTBP1 TLE4 C5orf41 ARID2 SLC6A1 MON2 ZNF516 KLHL3 BMPR2 ICK		115	Transcriptional regulation by POU domain factor	267.523	2.934e-81	TGFb family signaling pathway	138.427	2.135e-42	Transcriptional regulation by ZEB	96.322	1.01e-29	Rheumatoid arthritis	35.558	1.977e-11	Hypergranular promyelocytic leukemia	18.147	3.446e-06	Systemic sclerosis	17.959	3.925e-06	Chondrogenesis	38.054	3.504e-12	Synaptic plasticity	24.854	3.298e-08	Tight junction	23.76	7.04e-08
hsa-miR-370	MIMAT0000722	GCCUGCUGGGGUGGAACCUGGU	4	PCNT DST PLEKHG4B RAPGEF1		9	Insulin receptor signaling pathway	32.45	1.704e-10	HGF signaling pathway	27.464	5.4e-09	Neurotrophin signaling pathway	25.759	1.761e-08	Helicobacter pylori infection	14.013	6.049e-05	No item			No item			Epithelial-mesenchymal transition	10.021	0.0009624	No item			No item
hsa-miR-371-3p	MIMAT0000723	AAGUGCCGCCAUCUUUUGAGUGU	1	ZNF213		89	KLF family signaling pathway	390.043	3.848e-118	Transcriptional regulation by POZ-ZF	176.161	9.337e-54	Transcriptional regulation by Miz-1	63.474	7.806e-20	Mantle-cell lymphoma	34.23	4.964e-11	Prostate cancer	28.002	3.72e-09	Chronic myelogenous leukemia	26.408	1.123e-08	Adipogenesis	61.624	2.814e-19	Wound repair	25.162	2.664e-08	Cancer	24.265	4.96e-08
hsa-miR-372	MIMAT0000724	AAAGUGCUGCGACAUUUGAGCGU	101	MLL5 MLL POU2F1 BNC2 NFIB PTPRD BCL11B FRMD4A NR4A3 EIF4G3 FNDC3A PAPOLA ZNFX1 TNRC6B ARID4A BAHD1 ZNF800 TGFBR2 SLC40A1 RAB22A YOD1 MAP3K2 VLDLR NR2C2 WDR37 DYNC1LI2 TXNIP PKD2 ZBTB4 BMPR2 ANK2 CNTF PLAG1 MTF1 ITGB8 SLITRK3 CYP26B1 PLEKHA3 IGF2BP1 RUNX2 CNOT6 SUV420H1 ZBTB41 EPHA4 GK5 ATXN1 PLAGL2 ELAVL2 DPP9 XRN1 CYBRD1 CLIP4 PERQ1 FYCO1 E2F1 RRAGD BRMS1L FAM123A MTMR3 MKRN1 NEK9 NCOA3 C21orf25…		562	Transcriptional regulation by RB/E2F	1022	2.225E-308	Transcriptional regulation by Ets-domain family	428.22	1.238e-129	RSK signaling pathway	228.731	1.396e-69	Chronic myelogenous leukemia	85.441	1.904e-26	Adult T cell lymphoma/leukemia	84.061	4.955e-26	Viral myocarditis	72.036	2.066e-22	Cancer	144.704	2.752e-44	Wound repair	79.437	1.222e-24	Metastasis	65.763	1.597e-20
hsa-miR-373	MIMAT0000726	GAAGUGCUUCGAUUUUGGGGUGU	22	MLL5 MLL EIF4G3 CYP26B1 YOD1 MTF1 EDNRB TGFBR2 RAPGEF1 SUV420H1 EXD2 ZNF800 TNRC18 TNFAIP1 TRPS1 UBE2B ZBTB41 PCGF5 FRMD4A MTMR3 ARHGEF3 WDR37		67	TGFb family signaling pathway	90.154	7.259e-28	mTOR signaling pathway	58.931	1.819e-18	TGFb signaling pathway	50.81	5.066e-16	Marfan syndrome	11.406	0.0003685	Primary pulmonary hypertension	10.812	0.0005564	No Items			Epithelial-mesenchymal transition	24.03	5.84e-08	Cancer	16.794	8.802e-06	Cancer cachexia	14.249	5.136e-05
hsa-miR-374a	MIMAT0000727	UUAUAAUACAACCUGAUAAGUG	6	HOMER1 ZSWIM6 KLHL28 VGLL3 YOD1 STK38L		13	mGluR signaling pathway	60.348	6.814e-19	TRPC signaling pathway	24.387	4.559e-08	NMDAR signaling pathway	15.56	2.071e-05	No item			No item			No item			Synaptic plasticity	17.325	6.092e-06	Mast-cell function	13.939	6.366e-05	Erythropoiesis	10.681	0.0006091
hsa-miR-374b	MIMAT0004955	AUAUAAUACAACCUGCUAAGUG	11	HOMER1 ZSWIM6 AFF1 AFF4 VGLL3 ICK GCNT4 TLE4 LPHN2 FZD5 KIAA1012		30	mGluR signaling pathway	52.574	1.491e-16	Transcriptional regulation by Kaiso	42.171	2.02e-13	Wnt signaling pathway	37.081	6.878e-12	Adult T cell lymphoma/leukemia	17.023	7.511e-06	Osteoporosis	16.297	1.242e-05	Viral myocarditis	11.185	0.0004296	Phosphorus regulation	22.175	2.112e-07	Epithelial-mesenchymal transition	15.792	1.763e-05	Synaptic plasticity	13.546	8.359e-05
hsa-miR-377	MIMAT0000730	AUCACACAAAGGCAACUUUUGU	2	ASGR1 RNF38		4	IgA/IgM signaling pathway	12.113	0.0002258	No item			No item			Multiple myeloma	18.982	1.931e-06	Alpha heavy chain disease	11.934	0.0002556	Light chain deposition disease	11.934	0.0002556	Host defense	15.155	2.741e-05	Autoimmune	10.759	0.0005772	No item
hsa-miR-381	MIMAT0000736	UAUACAAGGGCAAGCUCUCUGU	33	ARID4B RAB11FIP2 FRS2 LCORL NR5A2 IKZF2 NBEA VEZF1 PAN3 NR3C1 ACVR2B KLF12 CAMTA1 NHS PUM2 SP4 NFYB SCAMP1 ZFPM2 FOXP2 CNOT6L PLAG1 RICTOR MYST4 MARK1 WAPAL ROD1 ATRX C5orf41 NLGN1 PCDH8 ZFHX3 EPS8		270	Transcriptional regulation by GR	1022	2.225E-308	Transcriptional regulation by LRH-1	224.283	3.049e-68	TGFb family signaling pathway	170.389	5.102e-52	Rheumatoid arthritis	87.059	6.205e-27	Gastric cancer	49.273	1.47e-15	Osteoporosis	46.697	8.766e-15	Adipogenesis	80.826	4.666e-25	Pituitary function	67.018	6.691e-21	Cancer	55.248	2.337e-17
hsa-miR-410	MIMAT0002171	AAUAUAACACAGAUGGCCUGU	26	BMPR2 LCORL CAMSAP1L1 SPRED1 CPEB4 TMEM38B PPP3CA ACADSB MAPK1 NR4A3 CNOT6L AFF1 PDGFRA NDFIP2 ZFX CBL SERTAD2 CREB5 HFM1 COL4A3 RAP1A PDCD6IP PCDH17 MSTN CNOT6 ZC3H12C		270	ERK signaling pathway	156.806	6.263e-48	TGFb family signaling pathway	140.246	6.05e-43	MAPK signaling pathway	112.207	1.668e-34	Glioma	35.264	2.423e-11	Rheumatoid arthritis	33.518	8.131e-11	Soft tissue tumor	32.519	1.625e-10	Cancer	51.791	2.567e-16	Pituitary function	48.301	2.884e-15	Epithelial-mesenchymal transition	44.437	4.199e-14
hsa-miR-412	MIMAT0002170	ACUUCACCUGGUCCACUAGCCGU	1	BOK		2	No item			No item			No item			Retinoblastoma	10.945	0.0005074	No item			No item			No item			No item			No item
hsa-miR-424	MIMAT0001341	CAGCAGCAAUUCAUGUUUUGAA	83	APLN WDFY4 CDH23 BCL2L2 TAS1R1 C18orf1 GABBR1 FAM123B STARD9 UBR4 PTCH1 MDN1 C10orf54 SEPT5 KIF1B POU2F1 LGR6 KIAA0423 RASGEF1B SNF1LK DDX11 ABHD2 BHLHB3 FGFR1 CCNJL TRANK1 LUZP1 MMS19 ARL3 ZNF289 MACF1 ASB1 IHPK1 PDCD1 FBXO21 WDTC1 USP15 PHF19 TLE4 SPRYD3 PHF15 UBE2V1 FREQ GFAP TNRC6B ELL GPR157 IPPK GRM1 EDA TGIF2 TMCC1 SMCR7 SNPH MYT1L TLK1 SHOC2 C12orf30 ZBTB46 CYP2E1 ARHGAP5 CHD5 KLHL18 USP9…		249	Transcriptional regulation by POU domain factor	226.174	8.22e-69	TGFb family signaling pathway	187.557	3.465e-57	FGF signaling pathway	171.254	2.803e-52	Rheumatoid arthritis	26.565	1.007e-08	Osteoporosis	18.347	3e-06	Hypergranular promyelocytic leukemia	13.756	7.229e-05	Pituitary function	50.759	5.249e-16	Adipogenesis	37.7	4.48e-12	Tight junction	36.552	9.927e-12
hsa-miR-429	MIMAT0001536	UAAUACUGUCUGGUAAAACCGU	123	ZEB2 FIGN FBXW7 GPM6A KIAA1432 RPS6KB1 TSGA14 RAP1B JHDM1D LRP1B MAP2 YWHAG PAPD5 RAP1BL C16orf72 RANBP10 RAP2C NFIB TRIM33 PCTK2 MSN CRKL NEGR1 EPS8 CDYL WIPF1 SYNJ1 SESN1 NOVA1 WAPAL KIAA0355 N4BP2 BNC2 PKN2 ESRRG ERRFI1 AKAP2 LCORL CCNJ MED13 BAP1 CSNK1G3 MLL5 EFNB2 RANBP9 RAPGEF2 JAZF1 BCL11B GJA7 CFL2 SCAMP1 SYT1 NR5A2 FOXG1 REEP1 CREB5 SULF1 SEC23A SLC1A2 SH3PXD2A UBE2W HMGB3 HS3ST1 DACH1 C…		634	Transcriptional regulation by RB/E2F	918.883	2.448e-277	Transcriptional regulation by Ets-domain family	418.585	9.846e-127	HAT signaling pathway	236.128	8.289e-72	Chronic myelogenous leukemia	75.631	1.709e-23	Lung cancer	62.928	1.14e-19	Adult T cell lymphoma/leukemia	58.329	2.763e-18	Cancer	130.476	5.283e-40	Pol II transcription	108.562	2.088e-33	Metastasis	83.551	7.056e-26
hsa-miR-448	MIMAT0001532	UUGCAUAUGUAGGAUGUCCCAU	15	IRS2 CPEB2 FAM168B KCTD9L KCTD9 KLF5 RBM26 ABHD13 UBE2W GRIP2 RICTOR KCNIP4 PAN3 PAIP1 TMEM170B		52	Insulin receptor signaling pathway	133.416	6.885e-41	AMPAR signaling pathway	58.986	1.751e-18	IGF receptor signaling pathway	19.473	1.375e-06	Type 2 diabetes mellitus	26.639	9.572e-09	Glioma	17.094	7.148e-06	Helicobacter pylori infection	14.5	4.316e-05	Insulin regulation	26.882	8.087e-09	Adipogenesis	24.653	3.79e-08	Erythropoiesis	21.428	3.543e-07
hsa-miR-449a	MIMAT0001541	UGGCAGUGUAUUGUUAGCUGGU	6	SYT1 SCN2B PVRL1 HCN3 FAM76A C8orf13		19	JAM family signaling pathway	16.983	7.72e-06	No item			No item			Generalized epilepsy with febrile convulsions plus	26.008	1.482e-08	Ischemic arrhythmia	22.429	1.771e-07	Epilepsy syndrome	19.672	1.197e-06	Smell	23.804	6.827e-08	Synaptic plasticity	15.582	2.039e-05	Addiction	15.035	2.979e-05
hsa-miR-450b-5p	MIMAT0004909	UUUUGCAAUAUGUUCCUGAAUA	3	DST ONECUT2 FIGN		8	Transcriptional regulation by HNF	49.744	1.061e-15	No item			No item			Familial amyloid polyneuropathy	10.945	0.0005074	No item			No item			Adipogenesis	16.128	1.396e-05	No item			No item
hsa-miR-454	MIMAT0003885	UAGUGCAAUAUUGCUUAUAGGGU	79	MAF PAN3 MIER1 RFXDC2 C10orf140 RAB5A SLC44A1 ACVR1 ST18 LCORL CDC2L6 TSHZ1 SLAIN1 CPEB1 MIR17HG IRF1 SPOPL ZCCHC14 BAHD1 RNF38 STIM2 TSC1 DOCK3 PHF20 SHANK2 FBXO28 FRZB NPAT NR3C2 FAM73A PTEN SFRS2 PHF17 NPNT C7orf60 CLIP1 ULK2 SNAP25 MECP2 EIF2C4 DDX6 OTUD3 MTMR9 PIGA ADCY1 FBXL11 MBNL1 EPC2 C1orf144 ZBTB4 PCYOX1 RAB30 POU6F1 VPS13D VCPIP1 MET SBF2 CPEB2 QKI HBP1 CPEB4 RC3H2 ENAH BRWD1 ZNF238 S…		324	Transcriptional regulation by AP-1	446.081	5.203e-135	Transcriptional regulation by IRF	204.655	2.47e-62	HAT signaling pathway	167.063	5.116e-51	Hepatocellular carcinoma	76.161	1.184e-23	Colorectal cancer	58.762	2.046e-18	Ovarian cancer	58.403	2.624e-18	Cancer	107.795	3.553e-33	Metastasis	73.441	7.801e-23	Wound repair	59.648	1.107e-18
hsa-miR-485-5p	MIMAT0002175	AGAGGCUGGCCGUGAUGAAUUC	6	C20orf117 HIF3A NCRNA00265 TTBK1 C1orf69 LOC100130576		22	Transcriptional regulation by HIF	82.612	1.353e-25	Gene regulation by microRNAs (cancer)	15.092	2.862e-05	No item			No item			No item			No item			Hypoxia	35.551	1.987e-11	Metastasis	13.101	0.0001138	Angiogenesis	11.08	0.000462
hsa-miR-488	MIMAT0004763	UUGAAAGGCUAUUUCUUGGUC	1	PPP1R12B		18	Aurora signaling pathway	17.048	7.381e-06	ATF4/ATF6/IRE1 signaling pathway	16.16	1.365e-05	No item			Alzheimer's disease	16.129	1.395e-05	No item			No item			Endoplasmic reticulum stress	13.905	6.521e-05	Memory consolidation	13.597	8.071e-05	Memory reconsolidation	11.936	0.0002552
hsa-miR-489	MIMAT0002805	GUGACAUCACAUAUACGGCAGC	1	ITGB1BP1		2	VE-cadherin signaling pathway	11.867	0.0002677	No item			No item			No item			No item			No item			No item			No item			No item
hsa-miR-491-5p	MIMAT0002807	AGUGGGGAACCCUUCCAUGAGG	2	GNG13 PDXK		246	Lysophospholipid receptor signaling pathway	230.463	4.203e-70	Chemokine(CC) signaling pathway	167.371	4.134e-51	Chemokine(CXC) signaling pathway	120.112	6.96e-37	Type 2 diabetes mellitus	17.421	5.699e-06	Essential hypertension	16.095	1.429e-05	Depression	12.946	0.0001267	Itch	44.994	2.854e-14	Hypertension	40.054	8.762e-13	Platelet function	35.815	1.654e-11
hsa-miR-495	MIMAT0002817	AAACAAACAUGGUGCACUUCUU	156	POU2F1 APOL6 PGAP1 ZFHX3 BNC2 TNRC6B CDK6 ENAH FOXK1 VGLL3 BACH2 EIF2AK2 BDNF XYLT1 NCRNA00114 EVI5 RYBP ZNF264 C15orf2 RC3H1 FZD4 SLC30A7 CUGBP2 CPEB3 KIAA1244 PDLIM5 ZFX ONECUT2 BCLAF1 CDON SGMS2 HJURP HIPK1 TNFRSF1B KIAA0152 CD9 RBPJ HMG20A ZNF805 OPCML DNAJC6 SYT15 MAP3K1 C18orf25 AKAP11 LIFR TULP4 MIB1 FOXN3 ZBTB34 LIN7C AFF1 SMC5 RUNX1 SLC35F2 ARID5B BTF3L4 DEPDC5 FAM123A TNPO1 ACVR2B ATP2B…		601	Transcriptional regulation by Ets-domain family	430.753	2.141e-130	Transcriptional regulation by AP-1	384.078	2.404e-116	Transcriptional regulation by Ets-1/2	184.719	2.477e-56	Rheumatoid arthritis	77.165	5.904e-24	Adult T cell lymphoma/leukemia	72.527	1.47e-22	Viral myocarditis	61.534	2.996e-19	Adipogenesis	79.325	1.321e-24	Metastasis	77.38	5.084e-24	Cancer	74.973	2.697e-23
hsa-miR-497	MIMAT0002820	CAGCAGCACACUGUGGUUUGU	66	APLN WDFY4 CDH23 TAS1R1 C18orf1 PDCD1 SNF1LK SEPT5 UBR4 MDN1 KIF1B POU2F1 GABBR1 PTCH1 C10orf54 ZNF289 GFAP FAM123B DDX11 MACF1 CCNJL STARD9 LUZP1 SNPH GRM1 ABHD2 TMCC1 GPR157 SMCR7 WDTC1 IHPK1 RASGEF1B ASB1 UBE2V1 CYB5B PVRL1 LGR6 ARHGAP5 ATG4B FOXK1 KIAA0423 CHD5 FER1L4 PHF20 TGIF2 TFAP2A FGFR1 MMS19 PHF19 PKD1 ARL2 IGF1R NTRK3 TRANK1 SLC25A22 CDK6 TLE4 CXorf6 FBXO21 HAS1 BCL2L2 PHF15 TNRC6B KI…		240	Transcriptional regulation by POU domain factor	224.674	2.325e-68	FGF signaling pathway	170.102	6.227e-52	IGF receptor signaling pathway	99.786	9.147e-31	Adult T cell lymphoma/leukemia	35.48	2.086e-11	Pancreatic cancer	29.106	1.731e-09	Colorectal cancer	28.541	2.56e-09	Adipogenesis	71.6	2.795e-22	Cancer	55.853	1.537e-17	Pituitary function	37.625	4.716e-12
hsa-miR-499-3p	MIMAT0004772	AACAUCACAGCAAGUCUGUGCU	3	NARG1 PTPRK ZIC2		2	Desmosomal cadherin signaling pathway	11.066	0.0004665	No item			No item			No item			No item			No item			No item			No item			No item
hsa-miR-499-5p	MIMAT0002870	UUAAGACUUGCAGUGAUGUUU	4	SOX6 ARGLU1 IKZF2 LIN28B		3	Transcriptional regulation by Ikaros	52.185	1.954e-16	No item			No item			No item			No item			No item			No item			No item			No item
hsa-miR-506	MIMAT0002878	UAAGGCACCCUUCUGAGUAGA	394	MLL QSER1 TEAD1 FLOT2 QKI NFATC1 KLHL24 CD164 SIX4 SERTAD2 SLITRK6 MAGT1 PTPN12 EYA4 SEMA6A KIAA0247 TTL ROD1 NR3C2 RHOG VAMP3 CHIC1 BACH2 OSBP FRMD4B PHF6 HIPK1 SERP1 B4GALT1 RHOQ PTBP2 RCOR1 SNAI2 LRRC1 VAT1 EPB41L4B MITF RFX4 MYO10 KIAA1671 KIF13A SOS1 CBX2 SMAD4 CAMTA1 SPOPL G3BP1 OSBPL3 DDX3X RFX3 ELOVL5 CTDSP1 EGR2 MLSTD2 WIPF2 CMTM4 PCDH1 EDEM1 TNRC6B RNF165 FZD4 CBL PTPRD PRKG1 USP14 GGA2…	PEA15 PIM1 PARD3 MACF1 ENAH FAM120A PAM C10orf56 NFIX SP1 ANK3 RAP2B ASPA SLC35F5 POU2F1 RNF128 LRRC57 SCAMP2 LRIG1 WIPF1 EPT1 UBE4A TMEM104 CC2D1B RARG FAM116A OSBPL8 KLHL28 MBOAT2 NEGR1 AKAP2 SNTB2 AMMECR1 USP49 AP1G1 RRAGD NXN RANBP10 SMARCAD1 MEF2A AK2 PGRMC2 THAP2 EPC1 DLX2 PCDH8 MOCS1 PTPN9 SPOCK3 LEMD3 EGR1 BTBD14A HIPK3 MAPK1 ATF7IP RCC2 AMOTL1 C10orf12 NEK9 VPS37B ATMIN IGF2BP1 STT3A C11…	1536	Transcriptional regulation by Ets-domain family	316.674	4.694e-96	Transcriptional regulation by PPARa	308.428	1.425e-93	Transcriptional regulation by MITF family	304.198	2.675e-92	Viral myocarditis	98.865	1.733e-30	Multiple myeloma	70.888	4.577e-22	Metabolic syndrome	67.677	4.237e-21	Cancer	172.229	1.425e-52	Metastasis	122.491	1.338e-37	Adipogenesis	88.811	1.842e-27
hsa-miR-507	MIMAT0002879	UUUUGCACCUUUUGGAGUGAA	2	BACH2 DST		3	Transcriptional regulation by Nrf	10.139	0.0008869	Transcriptional regulation by BLIMP-1	10.114	0.0009022	No item			No item			No item			No item			No item			No item			No item
hsa-miR-509-3-5p	MIMAT0004975	UACUGCAGACGUGGCAAUCAUG	1	DISC1		2	PDE signaling pathway	10.442	0.0007189	No item			No item			No item			No item			No item			No item			No item			No item
hsa-miR-509-5p	MIMAT0004779	UACUGCAGACAGUGGCAAUCA	1	DISC1		2	PDE signaling pathway	10.442	0.0007189	No item			No item			No item			No item			No item			No item			No item			No item
hsa-miR-512-3p	MIMAT0002823	AAGUGCUGUCAUAGCUGAGGUC	2	MLL PLEKHG4B		3	Histone methylation	11.09	0.0004588	No item			No item			Monocytic leukemia	10.36	0.000761	Myelomonocytic leukemia	10.36	0.000761	Myeloblastic leukemia without maturation	10.36	0.000761	Cancer	11.437	0.0003607	No item			No item
hsa-miR-513a-3p	MIMAT0004777	UAAAUUUCACCUUUCUGAGAAGG	7	ZNF207 HDX G3BP1 CNOT6L KIAA1704 TRDMT1 SLC7A11		5	amino acid transporter (Amino acid transporter)	17.332	6.06e-06	No item			No item			Cystinosis	10.623	0.0006342	No item			No item			Amino acid transport	14.194	5.335e-05	No item			No item
hsa-miR-513a-5p	MIMAT0002877	UUCACAGGGAGGUGUCAU	12	PNPLA7 C16orf55 GNG13 DCUN1D4 SOX11 SEMA6A TNRC6B MAP3K7IP3 NFIB RC3H1 TEAD1 SLC25A25		255	Lysophospholipid receptor signaling pathway	229.791	6.7e-70	Chemokine(CC) signaling pathway	166.765	6.291e-51	Chemokine(CXC) signaling pathway	119.693	9.305e-37	Type 2 diabetes mellitus	17.002	7.62e-06	Essential hypertension	15.72	1.852e-05	Depression	12.703	0.0001499	Itch	44.185	5.001e-14	Hypertension	39.172	1.614e-12	Platelet function	35.034	2.842e-11
hsa-miR-515-5p	MIMAT0002826	UUCUCCAAAAGAAAGCACUUUCUG	4	MACF1 MDN1 NTRK3 CKAP5		25	Neurotrophin signaling pathway	153.936	4.576e-47	Gene regulation by microRNAs (cancer)	21.843	2.658e-07	Wnt signaling pathway	21.557	3.241e-07	Neuroblastoma	33.64	7.469e-11	Breast cancer	11.766	0.0002872	No Items			Glial cell polarity	35.391	2.22e-11	Neuronal polarity	16.285	1.252e-05	Mechanotransduction	14.758	3.608e-05
hsa-miR-516b*	MIMAT0002860	UGCUUCCUUUCAGAGGGU	2	MACF1 GLI4,ZFP41		4	Wnt signaling pathway	32.057	2.239e-10	No item			No item			No item			No item			No item			Mechanotransduction	23.839	6.664e-08	Neuronal polarity	15.621	1.985e-05	Filopodia formation	15.332	2.424e-05
hsa-miR-518a-5p	MIMAT0005457	CUGCAAAGGGAAGCCCUUUC	4	PSD3 MDN1 PDE10A XYLT1		8	PDE signaling pathway	28.052	3.593e-09	G protein (Gs/olf) signaling pathway	21.957	2.456e-07	No item			Hypergranular promyelocytic leukemia	15.372	2.358e-05	Primary pulmonary hypertension	12.637	0.0001569	Type 2 diabetes mellitus	10.379	0.0007511	Water balance	20.529	6.609e-07	Synaptic plasticity	19.663	1.205e-06	Addiction	19.111	1.766e-06
hsa-miR-519a	MIMAT0002869	AAAGUGCAUCCUUUUAGAGUGU	281	EPHA4 SOBP NAT12 CHD9 BNC2 ARID4A SMAD7 SH3PXD2A ZNFX1 NPAS2 BAHD1 MAP3K9 FAM126B RUFY2 C7orf60 FBXL5 MLL5 ODZ1 VLDLR ANKFY1 L3MBTL3 SSH2 HAS2 MID1 SNX16 MAP3K3 SORL1 PAPOLA SLC1A2 APCDD1 THRA DPP9 CAMTA1 EIF4G2 SERPINE1 RASL11B TSG101 JAK1 STYX HIF1A KIF23 CLIP4 ARHGAP12 TANC2 FRS2 TSPAN9 SPOPL BTBD7 CPEB3 PPP3CA ABCG4 FAM130A2 FAM71F2 FOXA1 PGP LPGAT1 SALL1 EEA1 TNKS1BP1 FAM60A CNOT6L PKIA YES1…	SLITRK3 SLAIN2 DPYSL2 HEY2 ADHFE1 IKZF2 SOCS6 DYRK1A DDX5 OBFC2A FNBP1L TBL1X FBXL11 RAB5B FCHO2 GAB1 LASP1 PTGES3 TTC30A LACE1 SLC24A4 AHCTF1 CAMK2N2 ZNF202 TBC1D15 CSGALNACT1 PRDM6 SCAMP5 ARL4A PKNOX1 KLF12 FASTK AADACL1 FIBIN NCOA3 PCDHA2 PCDHA4 PCDHA12 PCDHA11 PCDHA6 PCDHA6 CCNJ NEK9 FAM13A1 NFIB PRRX1 FAM102A CALD1 FIGN TMEM64 LMX1A STC1 CHD5 PDGFRA PRDM16 MAP1B NOL4 USP6 NEUROG2 SYT1 WDFY3 …	1256	Transcriptional regulation by RB/E2F	811.462	5.317e-245	Transcriptional regulation by HIF	584.939	8.239e-177	Transcriptional regulation by TR	327.199	3.186e-99	Chronic myelogenous leukemia	105.878	1.341e-32	Gastric cancer	97.722	3.826e-30	Viral myocarditis	91.843	2.252e-28	Cancer	219.564	8.031e-67	Metastasis	131.866	2.016e-40	Adipogenesis	106.936	6.445e-33
hsa-miR-519b-3p	MIMAT0002837	AAAGUGCAUCCUUUUAGAGGUU	281	EPHA4 SOBP NAT12 CHD9 BNC2 ARID4A SMAD7 SH3PXD2A ZNFX1 NPAS2 MAP3K9 FAM126B RUFY2 C7orf60 BAHD1 FBXL5 MLL5 ODZ1 VLDLR ANKFY1 L3MBTL3 SSH2 HAS2 MID1 SNX16 MAP3K3 SORL1 PAPOLA APCDD1 SLC1A2 THRA DPP9 CAMTA1 EIF4G2 SERPINE1 RASL11B TSG101 JAK1 STYX HIF1A KIF23 TANC2 CLIP4 ARHGAP12 FRS2 TSPAN9 SPOPL BTBD7 CPEB3 PPP3CA PFN2 ABCG4 FAM130A2 FAM71F2 FOXA1 PGP LPGAT1 SALL1 EEA1 TNKS1BP1 FAM60A CNOT6L PKIA…	SLITRK3 SLAIN2 NCOA3 DPYSL2 HEY2 ADHFE1 IKZF2 SOCS6 DYRK1A DDX5 OBFC2A FNBP1L TBL1X FBXL11 RAB5B FCHO2 PKNOX1 GAB1 LASP1 PTGES3 TTC30A LACE1 SLC24A4 AHCTF1 CAMK2N2 ZNF202 TBC1D15 CSGALNACT1 PRDM6 SCAMP5 ARL4A KLF12 FASTK AADACL1 FIBIN PCDHA2 PCDHA4 PCDHA12 PCDHA11 PCDHA6 PCDHA6 CCNJ NEK9 NFIB RRAGD FAM13A1 BCL11B CALD1 FIGN TMEM64 LMX1A STC1 CHD5 PDGFRA PRDM16 MAP1B NOL4 USP6 NEUROG2 SYT1 WDFY3 S…	1256	Transcriptional regulation by RB/E2F	811.462	5.317e-245	Transcriptional regulation by HIF	584.939	8.239e-177	Transcriptional regulation by TR	327.199	3.186e-99	Chronic myelogenous leukemia	105.878	1.341e-32	Gastric cancer	97.722	3.826e-30	Viral myocarditis	91.843	2.252e-28	Cancer	219.564	8.031e-67	Metastasis	131.866	2.016e-40	Adipogenesis	106.936	6.445e-33
hsa-miR-519c-3p	MIMAT0002832	AAAGUGCAUCUUUUUAGAGGAU	281	EPHA4 SOBP NAT12 CHD9 BNC2 ARID4A SMAD7 SH3PXD2A ZNFX1 NPAS2 MAP3K9 FAM126B RUFY2 C7orf60 BAHD1 FBXL5 MLL5 L3MBTL3 ODZ1 VLDLR ANKFY1 SSH2 HAS2 MAP3K3 PAPOLA MID1 SNX16 SORL1 APCDD1 SLC1A2 THRA DPP9 CAMTA1 JAK1 STYX HIF1A KIF23 EIF4G2 SERPINE1 RASL11B TSG101 CLIP4 TANC2 ARHGAP12 FRS2 TSPAN9 SPOPL BTBD7 CPEB3 PPP3CA PFN2 ABCG4 FOXA1 PGP LPGAT1 EEA1 TNKS1BP1 PKIA YES1 FAM130A2 FAM71F2 SALL1 FAM60A C…	MXD1 SLITRK3 SLAIN2 NCOA3 DPYSL2 HEY2 ADHFE1 SLC24A4 IKZF2 SOCS6 DDX5 OBFC2A DYRK1A FNBP1L FBXL11 KLF12 PKNOX1 PTGES3 TTC30A LACE1 TBC1D15 CSGALNACT1 PRDM6 SCAMP5 GAB1 LASP1 AHCTF1 CAMK2N2 ZNF202 ARL4A REPS2 HEG1 FASTK AADACL1 FIBIN PCDHA2 FCHO2 PCDHA12 PCDHA11 PCDHA6 PCDHA6 PCDHA4 CCNJ NEK9 TBL1X NFIB FAM13A1 CALD1 FIGN TMEM64 PRDM16 NEUROG2 SYT1 WDFY3 SOX4 NEUROG1 LMX1A STC1 CHD5 PDGFRA MAP1B N…	1256	Transcriptional regulation by RB/E2F	811.462	5.317e-245	Transcriptional regulation by HIF	584.939	8.239e-177	Transcriptional regulation by TR	327.199	3.186e-99	Chronic myelogenous leukemia	105.878	1.341e-32	Gastric cancer	97.722	3.826e-30	Viral myocarditis	91.843	2.252e-28	Cancer	219.564	8.031e-67	Metastasis	131.866	2.016e-40	Adipogenesis	106.936	6.445e-33
hsa-miR-519d	MIMAT0002853	CAAAGUGCCUCCCUUUAGAGUG	22	TNRC6B ATXN1 PFN2 BCL11B MYT1L KPNA3 RAB22A TTN BNC2 ZNFX1 ABHD2 DPP9 DYNC1LI2 NBEA EPHA4 ZBTB4 DYRK1A BMPR2 KLF12 MLL5 EFNB2 RAB5B		129	Ephrin signaling pathway	367.224	2.848e-111	Titin signaling pathway	126.856	6.492e-39	TGFb family signaling pathway	125.847	1.307e-38	Rheumatoid arthritis	22.873	1.302e-07	Alzheimer's disease	15.431	2.264e-05	Helicobacter pylori infection	15.409	2.298e-05	Axon guidance	28.266	3.098e-09	Muscle fibers	22.32	1.91e-07	Tendon formation	22.297	1.94e-07
hsa-miR-520a-3p	MIMAT0002834	AAAGUGCUUCCCUUUGGACUGU	184	EIF4G3 MLL5 BNC2 ZNF800 VLDLR SLITRK3 ZNFX1 MAP3K2 CYP26B1 WDR37 NR4A3 MTMR3 C6orf85 PKN2 MTF1 DYNC1LI2 TNRC6B KCNMA1 C5orf41 BMPR2 NAPEPLD MKRN1 RAB22A SUV420H1 FYCO1 CCND2 DERL2 JAZF1 YTHDF3 TSHZ3 ZBTB43 ARHGEF3 UNKL GLIS3 FSD1L NEK9 ANKRD50 FAM123A LHX6 UBE2Q2 ZBTB47 RB1CC1 NTN4 FAM13C1 SAR1B FGD5 PAK7 RNF6 RGMA INTS6 CXXC6 KIF26B KIF3B ROCK2 KCNQ2 KIAA0226 CLIP4 POU2F1 USP24 KIAA1522 CFL2 RGL…		690	Transcriptional regulation by RB/E2F	1022	2.225E-308	RSK signaling pathway	210.574	4.082e-64	Transcriptional regulation by POU domain factor	159.67	8.602e-49	Chronic myelogenous leukemia	93.539	6.948e-29	Adult T cell lymphoma/leukemia	84.009	5.137e-26	Mantle-cell lymphoma	79.129	1.513e-24	Cancer	145.999	1.122e-44	Adipogenesis	72.705	1.299e-22	Metastasis	72.191	1.854e-22
hsa-miR-520b	MIMAT0002843	AAAGUGCUUCCUUUUAGAGGG	182	EIF4G3 MLL5 BNC2 ZNF800 VLDLR SLITRK3 ZNFX1 MAP3K2 CYP26B1 WDR37 NR4A3 MTMR3 C6orf85 PKN2 DYNC1LI2 MTF1 TNRC6B KCNMA1 C5orf41 BMPR2 MKRN1 NAPEPLD SUV420H1 RAB22A FYCO1 CCND2 DERL2 JAZF1 YTHDF3 TSHZ3 ZBTB43 ARHGEF3 UNKL GLIS3 FSD1L NEK9 ANKRD50 POU2F1 LHX6 UBE2Q2 ZBTB47 RB1CC1 NTN4 FAM13C1 SAR1B FGD5 PAK7 RNF6 RGMA INTS6 CXXC6 KIF26B FAM123A KIF3B ROCK2 KCNQ2 KIAA0226 CLIP4 TNFAIP1 CFL2 USP24 KIAA…		690	Transcriptional regulation by RB/E2F	1022	2.225E-308	RSK signaling pathway	210.574	4.082e-64	Transcriptional regulation by POU domain factor	159.67	8.602e-49	Chronic myelogenous leukemia	93.539	6.948e-29	Adult T cell lymphoma/leukemia	84.009	5.137e-26	Mantle-cell lymphoma	79.129	1.513e-24	Cancer	145.999	1.122e-44	Adipogenesis	72.705	1.299e-22	Metastasis	72.191	1.854e-22
hsa-miR-520c-3p	MIMAT0002846	AAAGUGCUUCCUUUUAGAGGGU	182	EIF4G3 MLL5 BNC2 ZNF800 VLDLR SLITRK3 ZNFX1 MAP3K2 CYP26B1 WDR37 NR4A3 MTMR3 C6orf85 PKN2 DYNC1LI2 MTF1 TNRC6B KCNMA1 C5orf41 BMPR2 MKRN1 NAPEPLD SUV420H1 RAB22A FYCO1 CCND2 DERL2 JAZF1 YTHDF3 TSHZ3 ZBTB43 ARHGEF3 UNKL GLIS3 FSD1L NEK9 ANKRD50 POU2F1 LHX6 UBE2Q2 ZBTB47 RB1CC1 NTN4 FAM13C1 SAR1B FGD5 PAK7 RNF6 RGMA INTS6 CXXC6 KIF26B FAM123A KIF3B ROCK2 KCNQ2 KIAA0226 CLIP4 TNFAIP1 CFL2 USP24 KIAA…		690	Transcriptional regulation by RB/E2F)	1022	2.225E-308	RSK signaling pathway	209.504	8.571e-64	Transcriptional regulation by POU domain factor	158.734	1.645e-48	Chronic myelogenous leukemia	93.122	9.279e-29	Adult T cell lymphoma/leukemia	83.684	6.437e-26	Mantle-cell lymphoma	78.87	1.811e-24	Cancer	145.342	1.768e-44	Adipogenesis	72.362	1.648e-22	Metastasis	71.763	2.495e-22
hsa-miR-520d-3p	MIMAT0002856	AAAGUGCUUCUCUUUGGUGGGU	183	EIF4G3 MLL5 BNC2 ZNF800 VLDLR SLITRK3 ZNFX1 MAP3K2 CYP26B1 WDR37 NR4A3 MTMR3 C6orf85 PKN2 MTF1 DYNC1LI2 TNRC6B KCNMA1 C5orf41 BMPR2 NAPEPLD MKRN1 RAB22A SUV420H1 FYCO1 CCND2 DERL2 JAZF1 YTHDF3 TSHZ3 ZBTB43 ARHGEF3 UNKL GLIS3 FSD1L NEK9 ANKRD50 POU2F1 LHX6 UBE2Q2 ZBTB47 RB1CC1 NTN4 FAM13C1 SAR1B FGD5 PAK7 RNF6 RGMA INTS6 CXXC6 KIF26B FAM123A KIF3B ROCK2 KCNQ2 KIAA0226 CLIP4 USP24 KIAA1522 CFL2 RGL…		690	Transcriptional regulation by RB/E2F	1022	2.225E-308	RSK signaling pathway	210.574	4.082e-64	Transcriptional regulation by POU domain factor	159.67	8.602e-49	Chronic myelogenous leukemia	93.539	6.948e-29	Adult T cell lymphoma/leukemia	84.009	5.137e-26	Mantle-cell lymphoma	79.129	1.513e-24	Cancer	145.999	1.122e-44	Adipogenesis	72.705	1.299e-22	Metastasis	72.191	1.854e-22
hsa-miR-520d-5p	MIMAT0002855	CUACAAAGGGAAGCCCUUUC	33	TEAD1 ELAVL2 CPEB4 KIR3DX1 QKI PPP3CA SOX11 NBEA CPEB2 MTSS1 MEF2A GNAO1 VGLL3 ZSWIM6 QSER1 ELAVL4 PKN2 CPEB3 PUM2 MYST4 MEF2C SDC2 TRPS1 NCAM1 ENAH ZEB2 BCOR WDR68 SLC1A2 JAZF1 GTDC1 NFYB SBF2		299	Transcriptional regulation by MEF2	401.016	1.915e-121	Transcriptional regulation by ZEB	79.457	1.205e-24	G protein (Gi/o) signaling pathway	75.056	2.546e-23	Viral myocarditis	21.996	2.39e-07	Type 2 diabetes mellitus	18.04	3.71e-06	Essential hypertension	17.029	7.477e-06	Heart failure	38.822	2.058e-12	Calcium signaling in cardiac myocytes	35.351	2.282e-11	Long term depression	31.7	2.867e-10
hsa-miR-520e	MIMAT0002825	AAAGUGCUUCCUUUUUGAGGG	184	EIF4G3 MLL5 BNC2 ZNF800 VLDLR SLITRK3 ZNFX1 WDR37 MAP3K2 CYP26B1 NR4A3 MTMR3 C6orf85 PKN2 MTF1 C5orf41 DYNC1LI2 TNRC6B KCNMA1 BMPR2 NAPEPLD MKRN1 RAB22A SUV420H1 FYCO1 CCND2 DERL2 JAZF1 YTHDF3 TSHZ3 ZBTB43 ARHGEF3 UNKL GLIS3 FSD1L NEK9 ANKRD50 POU2F1 LHX6 UBE2Q2 ZBTB47 RB1CC1 NTN4 FAM13C1 SAR1B FGD5 PAK7 RNF6 RGMA INTS6 CXXC6 KIF26B FAM123A KIF3B ROCK2 KCNQ2 KIAA0226 CLIP4 USP24 KIAA1522 ZNF385 C…		690	Transcriptional regulation by RB/E2F	1022	2.225E-308	RSK signaling pathway	210.574	4.082e-64	Transcriptional regulation by POU domain factor	159.67	8.602e-49	Chronic myelogenous leukemia	93.539	6.948e-29	Adult T cell lymphoma/leukemia	84.009	5.137e-26	Mantle-cell lymphoma	79.129	1.513e-24	Cancer	145.999	1.122e-44	Adipogenesis	72.705	1.299e-22	Metastasis	72.191	1.854e-22
hsa-miR-520f	MIMAT0002830	AAGUGCUUCCUUUUAGAGGGUU	22	MLL MLL5 EIF4G3 DST TNRC6B ANK2 YOD1 CYP26B1 ASH1L MTF1 ARID4A MTUS1 IKZF2 PLAG1 ATXN1 ZNF800 ZNF654 FRMD4A PKN2 ZBTB41 TARDBP ZKSCAN1		32	mTOR signaling pathway	68.594	2.244e-21	Transcriptional regulation by Ikaros	38.56	2.467e-12	Transcriptional regulation by MTF-1	37.237	6.172e-12	Viral myocarditis	15.766	1.794e-05	Hepatocellular carcinoma	15.209	2.641e-05	Chronic myelogenous leukemia	13.815	6.939e-05	Cancer cachexia	14.643	3.909e-05	Hematopoiesis	11.489	0.000348	Oncogenic translocations	11.356	0.0003816
hsa-miR-520g	MIMAT0002858	ACAAAGUGCUUCCCUUUAGAGUGU	41	PFN2 TNRC6B JAK1 SMOC2 MID1 JAZF1 C5orf41 PKN2 TBL1X ZBTB43 GK5 UNKL CIT HIF1A ATP2B2 KIR3DX1 SLC1A2 EPHA5 WEE1 RAB12 CCNJ C16orf72 PRRX1 TNFAIP1 G3BP1 RPS6KA2 BCL11B RND3 MARK4 CEP57 NCOA3 RYBP NEUROG2 BNIP3L NRBP1 TNFSF11 PLAGL2 FAM60A LDLR RAB11FIP4 ST8SIA3		307	Transcriptional regulation by HIF	843.516	1.192e-254	RSK signaling pathway	146.167	9.986e-45	Ephrin signaling pathway	95.535	1.742e-29	Viral myocarditis	39.668	1.145e-12	Gastric cancer	35.187	2.557e-11	Adult T cell lymphoma/leukemia	34.842	3.247e-11	Cancer	98.676	1.974e-30	Metastasis	76	1.323e-23	Erythropoiesis	57.944	3.607e-18
hsa-miR-520h	MIMAT0002867	ACAAAGUGCUUCCCUUUAGAGU	41	PFN2 TNRC6B JAK1 SMOC2 MID1 JAZF1 C5orf41 PKN2 TBL1X ZBTB43 GK5 UNKL CIT HIF1A ATP2B2 KIR3DX1 SLC1A2 EPHA5 WEE1 RAB12 C16orf72 PRRX1 G3BP1 TNFAIP1 RPS6KA2 BCL11B RND3 MARK4 CEP57 NCOA3 RYBP NEUROG2 BNIP3L NRBP1 TNFSF11 PLAGL2 CCNJ FAM60A LDLR RAB11FIP4 ST8SIA3		307	Transcriptional regulation by HIF	843.516	1.192e-254	RSK signaling pathway	146.167	9.986e-45	Ephrin signaling pathway	95.535	1.742e-29	Viral myocarditis	39.668	1.145e-12	Gastric cancer	35.187	2.557e-11	Adult T cell lymphoma/leukemia	34.842	3.247e-11	Cancer	98.676	1.974e-30	Metastasis	76	1.323e-23	Erythropoiesis	57.944	3.607e-18
hsa-miR-524-5p	MIMAT0002849	CUACAAAGGGAAGCACUUUCUC	33	TEAD1 ELAVL2 CPEB4 KIR3DX1 QKI PPP3CA NBEA SOX11 CPEB2 MTSS1 MEF2A GNAO1 VGLL3 ZSWIM6 QSER1 ELAVL4 PKN2 CPEB3 PUM2 MYST4 MEF2C SDC2 TRPS1 NCAM1 ENAH WDR68 ZEB2 BCOR SLC1A2 GTDC1 JAZF1 NFYB SBF2		299	Transcriptional regulation by MEF2	401.016	1.915e-121	Transcriptional regulation by ZEB	79.457	1.205e-24	G protein (Gi/o) signaling pathway	75.056	2.546e-23	Viral myocarditis	21.996	2.39e-07	Type 2 diabetes mellitus	18.04	3.71e-06	Essential hypertension	17.029	7.477e-06	Heart failure	38.822	2.058e-12	Calcium signaling in cardiac myocytes	35.351	2.282e-11	Long term depression	31.7	2.867e-10
hsa-miR-527	MIMAT0002862	CUGCAAAGGGAAGCCCUUUC	4	PSD3 MDN1 PDE10A XYLT1		8	PDE signaling pathway	28.052	3.593e-09	G protein (Gs/olf) signaling pathway	21.957	2.456e-07	No item			Hypergranular promyelocytic leukemia	15.372	2.358e-05	Primary pulmonary hypertension	12.637	0.0001569	Type 2 diabetes mellitus	10.379	0.0007511	Water balance	20.529	6.609e-07	Synaptic plasticity	19.663	1.205e-06	Addiction	19.111	1.766e-06
hsa-miR-539	MIMAT0003163	GGAGAAAUUAUCCUUGGUGUGU	2	DCX SLC1A2		11	Microtubule-associated protein signaling pathway	19.055	1.836e-06	JNK signaling pathway	15.946	1.584e-05	amino acid transporter (Amino acid transporter)	15.114	2.82e-05	Amyotrophic lateral sclerosis	15.331	2.426e-05	X-linked lissencephaly	10.485	0.0006977	No item			Addiction	10.818	0.0005538	No item			No item
hsa-miR-542-3p	MIMAT0003389	UGUGACAGAUUGAUAACUGAAA	1	ITGB1BP1		2	VE-cadherin signaling pathway	11.867	0.0002677	No item			No item			No item			No item			No item			No item			No item			No item
hsa-miR-543	MIMAT0004954	AAACAUUCGCGGUGCACUUCUU	16	CPEB2 PAG1 CREB5 ZNF207 PGAP1 MLL ARHGAP29 ATXN1 RAPH1 DLGAP1 ZC3H6 FBXO30 MAPK1 ANKRD20B VGLL3 DLGAP2		94	ERK signaling pathway	185.671	1.281e-56	MAPK signaling pathway	155.487	1.562e-47	RSK signaling pathway	60.058	8.33e-19	Adult T cell lymphoma/leukemia	22.781	1.388e-07	Viral myocarditis	17.134	6.951e-06	Chronic myelogenous leukemia	14.295	4.975e-05	Pituitary function	34.484	4.163e-11	Wound repair	29.492	1.325e-09	Spermatogenesis	28.671	2.34e-09
hsa-miR-544	MIMAT0003164	AUUCUGCAUUUUUAGCAAGUUC	2	DST MACF1		4	Wnt signaling pathway	32.134	2.122e-10	No item			No item			No item			No item			No item			Mechanotransduction	23.871	6.518e-08	Neuronal polarity	15.642	1.956e-05	Filopodia formation	15.353	2.389e-05
hsa-miR-548a-5p	MIMAT0004803	AAAAGUAAUUGCGAGUUUUACC	11	MGAT4A FIGN CDK6 G3BP1 NFAT5 GABRA4 CPEB4 PRRC1 SERBP1 SOX11 WDR26		102	Transcriptional regulation by NFAT	355.858	7.516e-108	GABA signaling pathway	77.906	3.531e-24	Transcriptional regulation by GATA	37.517	5.083e-12	Adult T cell lymphoma/leukemia	46.202	1.235e-14	Multiple myeloma	44.064	5.437e-14	Pancreatic cancer	37.374	5.615e-12	General anaesthesia	42.459	1.654e-13	Cancer chemotherapy	34.886	3.149e-11	Adipogenesis	34.309	4.7e-11
hsa-miR-548b-5p	MIMAT0004798	AAAAGUAAUUGUGGUUUUGGCC	12	MGAT4A FIGN CDK6 G3BP1 NFAT5 GABRA4 CPEB4 PRRC1 SERBP1 SOX11 WDR26 SIX4		115	Transcriptional regulation by NFAT	347.33	2.775e-105	Transcriptional regulation by SIX	104.022	4.856e-32	GABA signaling pathway	76.183	1.166e-23	Multiple myeloma	50.519	6.197e-16	Adult T cell lymphoma/leukemia	49.238	1.506e-15	Pancreatic cancer	35.622	1.891e-11	General anaesthesia	41.039	4.426e-13	Cancer	38.727	2.197e-12	Cancer chemotherapy	37.872	3.976e-12
hsa-miR-548c-3p	MIMAT0003285	CAAAAAUCUCAAUUACUUUUGC	42	ZNF264 CPEB2 ZNF207 SOX11 PSD3 MIER3 SLC7A11 TMEM170B MAPK8 MXD1 TNPO1 EXOC5 CPEB3 RC3H1 NFIB ZBTB41 C5orf41 SMAD2 TNRC6B SLC1A2 PROX1 RAB22A SPIN4 QKI ITGAV KCNJ2 SLC5A3 G3BP1 KRAS NTRK3 PPARGC1A RUNX1 PHLPPL BIRC4 NFAT5 CPEB4 SFRS12IP1 DUSP19 FNDC3B PCGF5 TMTC1 ENAH		405	Transcriptional regulation by NFAT	261.676	1.689e-79	Transcriptional regulation by RUNX	193.287	6.528e-59	JNK signaling pathway	183.415	6.118e-56	Viral myocarditis	72.028	2.077e-22	Multiple myeloma	60.498	6.143e-19	Adult T cell lymphoma/leukemia	56.395	1.055e-17	Cancer	113.779	5.613e-35	Wound repair	67.264	5.643e-21	Cancer chemotherapy	66.607	8.9e-21
hsa-miR-548c-5p	MIMAT0004806	AAAAGUAAUUGCGGUUUUUGCC	11	MGAT4A FIGN CDK6 G3BP1 NFAT5 GABRA4 CPEB4 PRRC1 SERBP1 WDR26 SOX11		102	Transcriptional regulation by NFAT	355.858	7.516e-108	GABA signaling pathway	77.906	3.531e-24	Transcriptional regulation by GATA	37.517	5.083e-12	Adult T cell lymphoma/leukemia	46.202	1.235e-14	Multiple myeloma	44.064	5.437e-14	Pancreatic cancer	37.374	5.615e-12	General anaesthesia	42.459	1.654e-13	Cancer chemotherapy	34.886	3.149e-11	Adipogenesis	34.309	4.7e-11
hsa-miR-548d-3p	MIMAT0003323	CAAAAACCACAGUUUCUUUUGC	6	BACH2 C18orf25 SLC44A1 GRPEL2 DCBLD2 RNF38		3	Transcriptional regulation by Nrf	10.139	0.0008869	Transcriptional regulation by BLIMP-1	10.114	0.0009022	No item			No item			No item			No item			No item			No item			No item
hsa-miR-548d-5p	MIMAT0004812	AAAAGUAAUUGUGGUUUUUGCC	11	MGAT4A FIGN CDK6 G3BP1 NFAT5 GABRA4 CPEB4 PRRC1 SERBP1 SOX11 WDR26		102	Transcriptional regulation by NFAT	355.858	7.516e-108	GABA signaling pathway	77.906	3.531e-24	Transcriptional regulation by GATA	37.517	5.083e-12	Adult T cell lymphoma/leukemia	46.202	1.235e-14	Multiple myeloma	44.064	5.437e-14	Pancreatic cancer	37.374	5.615e-12	General anaesthesia	42.459	1.654e-13	Cancer chemotherapy	34.886	3.149e-11	Adipogenesis	34.309	4.7e-11
hsa-miR-549	MIMAT0003333	UGACAACUAUGGAUGAGCUCU	1	RAG1		5	Transcriptional regulation by E2A/EBF/PAX5	19.873	1.042e-06	Transcriptional regulation by FOXP	10.473	0.0007034	No item			Omenn syndrome	10.623	0.0006342	Erythroleukemia	10.038	0.0009512	No item			Hematopoiesis	12.426	0.0001818	No item			No item
hsa-miR-556-3p	MIMAT0004793	AUAUUACCAUUAGCUCAUCUUU	2	KIR3DX1 CPEB3		4	Gene regulation by CPEB	11.537	0.0003365	Aurora signaling pathway	11.043	0.0004741	No item			No item			No item			No item			No item			No item			No item
hsa-miR-558	MIMAT0003222	UGAGCUGCUGUACCAAAAU	2	MACF1 OLFML2A		4	Wnt signaling pathway	32.134	2.122e-10	No item			No item			No item			No item			No item			Mechanotransduction	23.871	6.518e-08	Neuronal polarity	15.642	1.956e-05	Filopodia formation	15.353	2.389e-05
hsa-miR-559	MIMAT0003223	UAAAGUAAAUAUGCACCAAAA	4	NFAT5 FIGN G3BP1 SLC5A3		52	Transcriptional regulation by NFAT	405.212	1.045e-122	Transcriptional regulation by GATA	42.606	1.494e-13	Transcriptional regulation by ROR	23.499	8.437e-08	Multiple myeloma	36.956	7.504e-12	Sarcoidosis	32.553	1.587e-10	Asthma	31.558	3.164e-10	Cancer biologic therapy	40.685	5.655e-13	Immune system	37.361	5.666e-12	Cutaneous drug reactions	35.758	1.721e-11
hsa-miR-561	MIMAT0003225	CAAAGUUUAAGAUCCUUGAAGU	3	IKZF2 SLC4A4 ZFHX3		3	Transcriptional regulation by Ikaros	52.185	1.954e-16	No item			No item			No item			No item			No item			No item			No item			No item
hsa-miR-568	MIMAT0003232	AUGUAUAAAUGUAUACACAC	10	APOOL NEUROD1 PLCXD1 ZNF300P1 ZIC5 NTRK3 NFAT5 ADAMTS1 ELAVL2 SMAD2		144	Transcriptional regulation by NFAT	321.155	2.103e-97	Transcriptional regulation by SMAD	218.866	1.302e-66	TGFb family signaling pathway	172.389	1.276e-52	Multiple myeloma	41.122	4.179e-13	Adult T cell lymphoma/leukemia	40.138	8.267e-13	Pancreatic cancer	32.382	1.787e-10	Wound repair	43.439	8.384e-14	Cancer	41.283	3.738e-13	Mast-cell function	33.404	8.801e-11
hsa-miR-570	MIMAT0003235	CGAAAACAGCAAUUACCUUUGC	1	CDK6		21	CDK inhibitor signaling pathway	33.217	1.002e-10	Transcriptional regulation by RB/E2F	24.554	4.059e-08	Gene regulation by microRNAs (metastasis)	21.372	3.684e-07	Adult T cell lymphoma/leukemia	46.08	1.345e-14	Lung cancer	39.013	1.803e-12	Non-small cell lung cancer	32.784	1.352e-10	Adipogenesis	34.587	3.874e-11	Cell cycle	34.209	5.036e-11	Cancer	29.046	1.804e-09
hsa-miR-574-5p	MIMAT0004795	UGAGUGUGUGUGUGUGAGUGUGU	2	FOXI2 HKR1		89	KLF family signaling pathway	390.043	3.848e-118	Transcriptional regulation by POZ-ZF	176.161	9.337e-54	Transcriptional regulation by Miz-1	63.474	7.806e-20	Mantle-cell lymphoma	34.23	4.964e-11	Prostate cancer	28.002	3.72e-09	Chronic myelogenous leukemia	26.408	1.123e-08	Adipogenesis	61.624	2.814e-19	Wound repair	25.162	2.664e-08	Cancer	24.265	4.96e-08
hsa-miR-577	MIMAT0003242	UAGAUAAAAUAUUGGUACCUG	2	BMPR2 ONECUT2		34	TGFb family signaling pathway	187.462	3.7e-57	BMP signaling pathway	83.872	5.649e-26	Transcriptional regulation by HNF	36.296	1.185e-11	Rheumatoid arthritis	44.764	3.347e-14	No item			No item			Tendon formation	24.503	4.205e-08	Adipogenesis	18.702	2.345e-06	Cancer cachexia	14.289	4.995e-05
hsa-miR-579	MIMAT0003244	UUCAUUUGGUAUAAACCGCGAUU	3	AFF2 SNTB2 DST		3	Dystrophin signaling pathway	22.793	1.376e-07	No item			No item			Becker muscular dystrophy	11.36	0.0003805	Duchenne muscular dystrophy	10.775	0.0005708	No item			Water balance	15.927	1.605e-05	Muscle fibers	13.832	6.858e-05	No item
hsa-miR-582-5p	MIMAT0003247	UUACAGUUGUUCAACCAGUUACU	5	FOXP2 POU2F1 BCL11B PGAP1 ACVR2B		93	Transcriptional regulation by POU domain factor	279.319	8.254e-85	TGFb family signaling pathway	232.21	1.252e-70	Transcriptional regulation by FOXP	64.834	3.04e-20	Rheumatoid arthritis	39.852	1.008e-12	Osteoporosis	17.443	5.614e-06	Viral hepatitis	16.121	1.403e-05	Pituitary function	34.67	3.659e-11	Cancer cachexia	19.413	1.432e-06	Adipogenesis	18.816	2.167e-06
hsa-miR-590-3p	MIMAT0004801	UAAUUUUAUGUAUAAGCUAGU	42	ZNF207 DBT ARHGAP5 GABRA4 NSL1 GK5 TNPO1 NLN MIB1 XPO4 FAM23A AEBP2 FSD1L QKI WDR32 AGPAT5 WHSC1 MIER1 USP37 SLC2A13 EFCBP1 BIRC4 AKAP2 SEMA3E SLC7A11 ZNF100 GRIN2A HBS1L RC3H2 BMPR2 ARGFX TMF1 TMEM106B GABRG1 SLFN13 TEAD1 AFF1 FAM23B SMAD5 IFIT5 C2orf49 ZNF294		186	TGFb family signaling pathway	262.357	1.054e-79	NMDAR signaling pathway	189.603	8.394e-58	BMP signaling pathway	88.257	2.704e-27	Rheumatoid arthritis	20.394	7.258e-07	Adult T cell lymphoma/leukemia	16.166	1.36e-05	Multiple sclerosis	13.291	9.977e-05	Autism	51.051	4.286e-16	General anaesthesia	48.042	3.451e-15	Synaptic plasticity	38.15	3.279e-12
hsa-miR-593	MIMAT0004802	UGUCUCUGCUGGGGUUUCU	2	RPL23AP7 MACF1		4	Wnt signaling pathway	32.134	2.122e-10	No item			No item			No item			No item			No item			Mechanotransduction	23.871	6.518e-08	Neuronal polarity	15.642	1.956e-05	Filopodia formation	15.353	2.389e-05
hsa-miR-603	MIMAT0003271	CACACACUGCAAUUACUUUUGC	252	SYT2 PRKX NTRK3 ASGR1 PTPN3 BAZ2A ABLIM1 RAPGEFL1 PTGES DBT BACH2 NOTCH2NL ANKRD41 ELOF1 HIF1AN ETS1 ATP9A MMAB MC2R KCNJ10 FAM120C KIAA1853 MOBP KCNJ12 SGK269 TMEM79 PARN GGA2 AKAP11 MACC1 PDE3A FAM180B KIF5C CHRDL1 CPA4 TBC1D13 GPX6 C6orf167 LRFN1 SYNPO2L FOXK1 HPS4 BTBD14A SERBP1 ASAH2B ZC3H12C NLRP11 EFCBP1 CLASP1 LAMP2 C9orf95 SLC25A44 GPR21 USH1G SLC35B4 SEPT3 BGN NKTR USP36 MLLT6 ZNF428 CR…		1150	Transcriptional regulation by Ets-domain family	343.776	3.26e-104	Transcriptional regulation by MEF2	285.78	9.368e-87	Transcriptional regulation by Ets-1/2	285.504	1.134e-86	Multiple myeloma	84.245	4.362e-26	Viral myocarditis	66.845	7.542e-21	Gastric cancer	54.674	3.478e-17	Cancer	160.69	4.242e-49	Mast-cell function	108.593	2.042e-33	Pol II transcription	100.672	4.953e-31
hsa-miR-608	MIMAT0003276	AGGGGUGGUGUUGGGACAGCUCCGU	7	FOXP4 BTBD14B DAGLA ZBTB7A ELAVL3 IQSEC2 LHPP		15	Transcriptional regulation by FOXP	92.819	1.145e-28	Transcriptional regulation by POZ-ZF	26.029	1.461e-08	No item			Omenn syndrome	20.175	8.449e-07	Mantle-cell lymphoma	17.179	6.74e-06	MALT lymphoma	17.179	6.74e-06	Hypersensitivity	15.331	2.426e-05	Hematopoiesis	14.859	3.365e-05	Immune system	13.001	0.0001219
hsa-miR-612	MIMAT0003280	GCUGGGCAGGGCUUCUGAGCUCCUU	7	APC2 LOC100130576 BBS5 LOC392364 PVRL1 NCRNA00265 EME2		4	JAM family signaling pathway	22.109	2.21e-07	alpha-Catenin signaling pathway	10.164	0.0008716	No item			No item			No item			No item			Spermatogenesis	13.522	8.504e-05	Tight junction	12.875	0.0001332	Epithelial-mesenchymal transition	12.581	0.0001632
hsa-miR-613	MIMAT0003281	AGGAAUGUUCCUUCUUUGCC	13	AP1G1 MLL BDNF HSP90B1 PTPLAD1 C10orf26 PDCD10 LYRM5 LIN7C ARCN1 HNRPK NR4A2 PAX3		55	Transcriptional regulation by NR4A	123.131	8.588e-38	Transcriptional regulation by RXR	16.297	1.242e-05	Transcriptional regulation by CAR	15.369	2.363e-05	Neuroblastoma	15.654	1.94e-05	Ovarian Cancer	15.422	2.277e-05	Rhabdomyosarcoma	12.459	0.0001776	Pituitary function	25.058	2.863e-08	Metastasis	22.022	2.348e-07	Cancer	18.733	2.296e-06
hsa-miR-616	MIMAT0004805	AGUCAUUGGAGGGUUUGAGCAG	1	CDH23		11	Calcium signaling pathway	33.504	8.21e-11	Wnt signaling pathway	15.917	1.617e-05	Ephrin signaling pathway	12.466	0.0001767	Helicobacter pylori infection	13.404	9.227e-05	No item			No item			Blood-brain barrier	25.6	1.966e-08	Mechanotransduction	18.523	2.655e-06	Spermatogenesis	16.851	8.461e-06
hsa-miR-625	MIMAT0003294	AGGGGGAAAGUUCUAUAGUCC	1	EPB41L1		10	mGluR signaling pathway	18.73	2.3e-06	CD44 signaling pathway	16.712	9.313e-06	No item			Hereditary elliptocytosis	18.813	2.171e-06	Focal and segmental glomerulosclerosis	12.035	0.0002383	Adult T cell lymphoma/leukemia	10.318	0.0007832	Tight junction	30.823	5.263e-10	Blood-brain barrier	19.836	1.069e-06	Neuronal polarity	12.745	0.0001457
hsa-miR-633	MIMAT0003303	CUAAUAGUAUCUACCACAAUAAA	1	MSR1		6	Scavenger receptor family	22.584	1.59e-07	No item			No item			Atherosclerosis	18.007	3.797e-06	No item			No item			Dementia	12.794	0.0001408	Atherogenesis	12.621	0.0001587	No item
hsa-miR-636	MIMAT0003306	UGUGCUUGCUCGUCCCGCCCGCA	15	MLL ONECUT2 TUB RNF165 MDN1 VOPP1 VOPP1 SLC1A2 AP3M1 GLCE PKN2 RPS6KA3 ZBTB37 ICK PUM1		62	RSK signaling pathway	324.19	2.564e-98	MAPK signaling pathway	143.755	5.315e-44	Transcriptional regulation by HNF	31.082	4.4e-10	Adult T cell lymphoma/leukemia	27.006	7.419e-09	Viral myocarditis	20.681	5.949e-07	Hepatitis	18.946	1.981e-06	Memory reconsolidation	32.639	1.495e-10	Cancer	29.459	1.355e-09	Wound repair	23.568	8.042e-08
hsa-miR-641	MIMAT0003311	AAAGACAUAGGAUAGAGUCACCUC	4	MRPL19 SMAD2 NTRK3 JARID1A		97	Transcriptional regulation by SMAD	243.697	4.364e-74	TGFb family signaling pathway	193.291	6.508e-59	TGFb signaling pathway	123.366	7.297e-38	Neuroblastoma	36.882	7.896e-12	Chronic myelogenous leukemia	33.753	6.907e-11	Adult T cell lymphoma/leukemia	31.756	2.757e-10	Cancer	38.296	2.964e-12	Epithelial-mesenchymal transition	33.519	8.123e-11	Cell cycle	28.673	2.336e-09
hsa-miR-642a	MIMAT0003312	GUCCCUCUCCAAAUGUGUCUUG	2	TNFRSF13B TPPP		4	BAFF signaling pathway	25.627	1.93e-08	No item			No item			Rheumatoid arthritis	10.548	0.0006678	No item			No item			No item			No item			No item
hsa-miR-646	MIMAT0003316	AAGCAGCUGCCUCUGAGGC	7	MDN1 FANCA EIF4G1 C2CD3 POU2F1 FOXK1 INSR		90	Transcriptional regulation by POU domain factor	282.923	6.789e-86	Insulin receptor signaling pathway	169.853	7.397e-52	BRCA signaling pathway	55.652	1.767e-17	Fanconi's anemia	47.476	5.109e-15	Colorectal cancer	32.336	1.844e-10	Type 2 diabetes mellitus	25.383	2.285e-08	Adipogenesis	41.039	4.427e-13	Hypoglycemia	27.148	6.726e-09	Pituitary function	23.14	1.082e-07
hsa-miR-655	MIMAT0003331	AUAAUACAUGGUUAACCUCUUU	16	POU2F1 RBM26 TNPO1 LTBP1 ZNF521 TNRC6B HOMER1 DSG3 NFIB TLE4 PNRC1 LRCH2 ICK CUGBP2 YOD1 C5orf41		84	Transcriptional regulation by POU domain factor	289.265	8.369e-88	mGluR signaling pathway	42.622	1.477e-13	TGFb signaling pathway	19.422	1.424e-06	Viral hepatitis	29.893	1.003e-09	Hypergranular promyelocytic leukemia	26.443	1.096e-08	Adult T cell lymphoma/leukemia	19.377	1.469e-06	Synaptic plasticity	22.857	1.316e-07	Pituitary function	20.21	8.245e-07	Hematopoiesis	19.249	1.604e-06
hsa-miR-656	MIMAT0003332	AAUAUUAUACAGUCAACCUCU	8	PI15 KIR3DX1 SLC2A13 CPEB2 CPEB4 MBNL1 PURA AP1S2		2	Aurora signaling pathway	12.042	0.0002371	No item			No item			No item			No item			No item			No item			No item			No item
hsa-miR-659	MIMAT0003337	CUUGGUUCAGGGAGGGUCCCCA	1	TTN		17	Titin signaling pathway	194.11	3.691e-59	No item			No item			No item			No item			No item			Muscle fibers	40.093	8.528e-13	Mechanotransduction	23.383	9.14e-08	Myocardial function	19.269	1.583e-06
hsa-miR-661	MIMAT0003324	UGCCUGGGUCUCUGGCCUGCGCGU	6	GNB1L NPLOC4 ZNF587 SLIT1 NTRK3 KLHL21		24	Neurotrophin signaling pathway	155.81	1.249e-47	Gene regulation by microRNAs (cancer)	22.054	2.297e-07	No Items			Neuroblastoma	34.033	5.689e-11	Alzheimer's disease	14.835	3.422e-05	Breast cancer	11.945	0.0002537	Glial cell polarity	21.695	2.944e-07	Neurologic disorders	12.326	0.0001948	No item
hsa-miR-663	MIMAT0003326	AGGCGGGGCGCCGCGGGACCGC	4	C2orf85 APC2 NFIX SCRT1		5	No Items			No item			No item			Oligo-astrocytoma	11.623	0.0003171	Adenoid-cystic carcinoma	11.623	0.0003171	Esophageal cancer	11.623	0.0003171	Drug transporter	12.22	0.0002096	No item			No item
hsa-miR-668	MIMAT0003881	UGUCACUCGGCUCGGCCCACUAC	1	ITGB1BP1		2	VE-cadherin signaling pathway	11.867	0.0002677	No item			No item			No item			No item			No item			No item			No item			No item
hsa-miR-744	MIMAT0004945	UGCGGGGCUAGGGCUAACAGCA	1	NFIX		5	No Items.			No item			No item			Oligo-astrocytoma	11.612	0.0003195	Adenoid-cystic carcinoma	11.612	0.0003195	Esophageal cancer	11.612	0.0003195	Drug transporter	12.199	0.0002127	No item			No item
hsa-miR-765	MIMAT0003945	UGGAGGAGAAGGAAGGUGAUG	8	GPR107 EN2 HEYL POU2F2 KCND1 KLK4 PLK3 NFIX		41	Transcriptional regulation by POU domain factor	128.764	1.73e-39	Kallikrein-kinin system	15.977	1.551e-05	Tissue kallikrein family	13.256	0.0001022	Primary effusion lymphoma	14.608	4.005e-05	B-cell lymphoma	13.776	7.129e-05	Autosomal recessive agammaglobulinemia	13.291	9.978e-05	Hematopoiesis	10.394	0.0007432	Drug transporter	10.096	0.000914	No item
hsa-miR-766	MIMAT0003888	ACUCCAGCCCCACAGCCUCAGC	6	PCNT ZNF490 NPLOC4 FLJ38723 CD59 C12orf72		7	Complement activation pathway	11.613	0.0003192	No item			No item			Myasthenia gravis	15.223	2.615e-05	No item			No item			Immune system	24.596	3.943e-08	Kidney transplantation (rejection)	10.441	0.0007196	No item
hsa-miR-769-3p	MIMAT0003887	CUGGGAUCUCCGGGGUCUUGGUU	2	LRRC27 SLC25A23		13	Cytochrome c signaling pathway	43.197	9.916e-14	Transcriptional regulation by PPARg	23.903	6.374e-08	Transcriptional regulation by CREB	20.8	5.476e-07	Type 2 diabetes mellitus	14.624	3.959e-05	Metabolic syndrome	12.441	0.0001798	No items			Cancer cachexia	26.699	9.178e-09	Thermogenesis	23.886	6.452e-08	Calcium signaling in cardiac myocytes	22.162	2.131e-07
hsa-miR-770-5p	MIMAT0003948	UCCAGUACCACGUGUCAGGGCCA	3	ZNF678 ZNF765 ZDHHC11		89	KLF family signaling pathway	388.963	8.135e-118	Transcriptional regulation by POZ-ZF	175.622	1.357e-53	Transcriptional regulation by Miz-1	63.32	8.687e-20	Mantle-cell lymphoma	34.146	5.26e-11	Prostate cancer	27.92	3.939e-09	Chronic myelogenous leukemia	26.317	1.196e-08	Adipogenesis	61.457	3.159e-19	Wound repair	25.09	2.8e-08	Cancer	24.166	5.311e-08
hsa-miR-876-3p	MIMAT0004925	UGGUGGUUUACAAAGUAAUUCA	2	NKD2 SIRPA		7	SIRP signaling pathway	75.931	1.389e-23	No item			No item			Leprechaunism	11.127	0.0004473	Rabson-Mendenhall syndrome	11.127	0.0004473	Type 2 diabetes mellitus	10.768	0.0005736	Insulin regulation	14.63	3.945e-05	Erythropoiesis	12.537	0.0001682	Thrombosis	10.699	0.0006015
hsa-miR-885-3p	MIMAT0004948	AGGCAGCGGGGUGUAGUGGAUA	1	FGFRL1		12	FGF signaling pathway	83.76	6.106e-26	No item			No item			Familial spastic paraplegia	15.658	1.935e-05	No item			No item			Insulin regulation	12.984	0.0001234	Cancer	11.823	0.000276	Atherogenesis	10.481	0.0006996
hsa-miR-9	MIMAT0000441	UCUUUGGUUAUCUAGCUGUAUGA	352	ONECUT2 POU2F1 KCNJ2 FOXP1 UBE3C FOXP2 CSDA FBN1 LIN28B ALCAM GABRB2 ZBTB41 CPEB2 NHSL1 SENP1 SHROOM4 ONECUT1 BAHD1 PRDM6 EIF4G3 MLLT4 CNOT6L RNF111 TTN COL27A1 SMARCD2 HIC2 MTHFD2 PHLDB2 TRERF1 MLL AMMECR1 KCTD12 HIPK1 SOCS5 CPEB3 FAM46C ODZ1 KIAA1598 PRDM1 PCGF5 CSNK1A1 ZNF654 SIX4 TSC22D2 CTNNA1 DST FOXP4 EPHA7 MAGT1 CPEB4 ADAMTS6 USP6 NR5A2 ANK3 KIAA1553 KLF5 MKL2 TNKS PI4K2A STARD13 AP1S2 CO…	PPCS MYO9A DLST SLC9A1 EMB SLC31A2 IFFO2 SPTLC2 PPARA MACF1 SLC39A14 CHST15 MAP3K3 AGTPBP1 HLCS HOXA11 DGKB ADCY5 CNTN3 CNNM2 CCDC6 STAM SH2B3 REEP3 FAM107B POU2F2 SLC35B3 VGLL4 MESDC1 FLJ43390 PXDN XPNPEP1 MAP3K7IP3 LIN28 AMBRA1 NFASC DSE CCDC43 CSGALNACT1 PPP6C TMEM16A ARID1B ELAVL1 GZF1 PURA SYNJ1 SCUBE3 PRRX1 CC2D1B SGK269 ATP11A RANBP5 HN1L SHROOM2 SLC12A5 RANBP17 MSH2 IGF2BP2 SLC25A24 ZC3H1…	1115	Transcriptional regulation by PPARa	339.758	5.28e-103	Transcriptional regulation by AP-1	310.567	3.235e-94	Transcriptional regulation by POU domain factor	210.456	4.43e-64	Hepatocellular carcinoma	72.326	1.69e-22	Viral myocarditis	67.984	3.427e-21	Chronic myelogenous leukemia	66.09	1.273e-20	Cancer	170.935	3.495e-52	Epithelial-mesenchymal transition	97.451	4.615e-30	Metastasis	96.114	1.166e-29
hsa-miR-920	MIMAT0004970	GGGGAGCUGUGGAAGCAGUA	1	MECP2		2	KLF family signaling pathway	10.761	0.0005761	No item			No item			Rett syndrome	12.934	0.0001278	No item			No item			No item			No item			No item
hsa-miR-922	MIMAT0004972	GCAGCAGAGAAUAGGACUACGUC	1	PDCD1		4	TCR(a/b) signaling pathway	29.001	1.861e-09	No item			No item			Diffuse large B-cell lymphoma	21.608	3.129e-07	Human immunodeficiency virus infection	18.301	3.095e-06	No Items			Oral tolerance	15.425	2.273e-05	No item			No item
hsa-miR-92a	MIMAT0000092	UAUUGCACUUGUCCCGGCCUGU	219	SLC12A5 FBXW7 MAP2K4 CPEB3 IQWD1 MYCBP2 SH3PXD2A FNDC3B KIAA1432 RAPGEF6 MAN2A1 BAZ2B SLC17A6 RNF38 ADAMTSL1 PTPRD SRPR FMR1 UGP2 IKZF2 PCMTD1 RSBN1 PITPNM2 PDZD2 CPEB4 PCDH11Y PCDH11X RBM47 DDX3X ADCY3 PITPNA DDX3Y RGS3 PTAR1 GRHL1 CPEB2 ITGAV PDE10A KLHL14 DLGAP2 TEAD1 SGK3 ARRDC3 LUZP1 PTPRO MEF2D MTF1 ARPP19 BTG2 LHFPL2 CSMD3 JOSD1 LYST RNF44 CD69 MYO1B KIAA0329 GATA2 IKZF4 SELT BCAT2 MMD GPR…		642	Transcriptional regulation by MEF2	334.917	1.513e-101	ADAM signaling pathway	199.399	9.439e-61	Integrin family	177.403	3.947e-54	Viral myocarditis	59.099	1.619e-18	Gastric cancer	49.295	1.448e-15	Glioma	45.216	2.447e-14	Epithelial-mesenchymal transition	83.414	7.759e-26	Cancer	77.435	4.895e-24	Adipogenesis	61.749	2.581e-19
hsa-miR-92b	MIMAT0003218	UAUUGCACUCGUCCCGGCCUCC	258	SLC12A5 FBXW7 MAP2K4 CPEB3 IQWD1 MYCBP2 SH3PXD2A FNDC3B KIAA1432 RAPGEF6 MAN2A1 SLC17A6 BAZ2B RSBN1 RNF38 ADAMTSL1 PTPRD SRPR FMR1 UGP2 IKZF2 PCMTD1 CPEB4 PITPNM2 PDZD2 CPEB2 RBM47 PCDH11Y PCDH11X DDX3X ADCY3 PITPNA DDX3Y RGS3 PTAR1 GRHL1 ITGAV PDE10A KLHL14 TEAD1 MTF1 DLGAP2 CSMD3 BTG2 LHFPL2 MEF2D SGK3 ARRDC3 LUZP1 PTPRO RNF44 JOSD1 LYST ARPP19 CD69 MYO1B ARMC1 NFIB KIAA0329 NFIA GATA2 IKZF4 SE…	SOX11 FXR1 FAM120A TGIF1 KIAA1600 ERGIC2 EDEM1 SOX4 DST REV3L RAP1B RAB14 GATAD2B WDFY3 GOLGA8A NFIX GOLGA8IP ATXN1 PIP5K1C FAM70A ZNF287 GPR180 ASPN SGPP1 POLK BAHCC1 CBLN4 CBFA2T3 FOXN3 SERTAD2 PLEKHA1 SFMBT2 SLC38A2 PCAF GATA6 EDG1 SSFA2 EXOC5 CIC ADRB1 DPP10 INSIG1 TOB2 DSCAML1 WASL SETD5 TMEM87A COL27A1 ADAMTSL3 TRAK2 BCL11B ARID1B BSDC1 PPP1R12A KIAA1109 GOLGA3 EIF4G2 ELOVL6 ANKRD13C SNAPC1…	701	Transcriptional regulation by MEF2	328.199	1.593e-99	ADAM signaling pathway	193.566	5.38e-59	Integrin family	172.094	1.566e-52	Viral myocarditis	59.502	1.225e-18	Gastric cancer	46.099	1.327e-14	Glioma	43.145	1.028e-13	Cancer	94.347	3.969e-29	Epithelial-mesenchymal transition	83.272	8.563e-26	Adipogenesis	61.47	3.132e-19
hsa-miR-93	MIMAT0000093	CAAAGUGCUGUUCGUGCAGGUAG	195	EIF4G3 MLL5 RAB22A ZNF800 PCDHA2 PCDHA12 PCDHA11 PCDHA6 PCDHA6 PCDHA4 MYT1L ZNFX1 RSBN1 KLF12 SCN1A DYRK1A NR2C2 THRA PPP1R3B ZC3H12C YOD1 MAP3K2 SLITRK3 HLF PFN2 PTPRD FAM102A CAMTA1 DPYSL5 C21orf25 WDR37 PKD2 NPAS2 POU2F1 BMPR2 PHF6 NBEA MAP3K9 ABHD2 BRMS1L MSL1 C9orf41 SMAD7 SMAD6 NAT12 CHD9 ZFP91 SMOC2 FAM123A ANK2 MTMR3 CFL2 C6orf85 ZNF512B PLEKHA3 FRMD4A RAB11FIP1 ZFYVE20 YPEL2 PRRG1 ZBTB37…		958	Transcriptional regulation by RB/E2F	972.083	2.365e-293	Transcriptional regulation by HIF	635.835	3.933e-192	Transcriptional regulation by PPARa	351.356	1.703e-106	Chronic myelogenous leukemia	91.711	2.468e-28	Adult T cell lymphoma/leukemia	77.016	6.542e-24	Viral myocarditis	67.97	3.459e-21	Cancer	181.235	2.771e-55	Adipogenesis	91.055	3.889e-28	Metastasis	87.784	3.753e-27
hsa-miR-939	MIMAT0004982	UGGGGAGCUGAGGCUCUGGGGGUG	2	ICOSLG KIAA0427		2	Transcriptional regulation by NFkB	10.076	0.0009264	No item			No item			No item			No item			No item			No item			No item			No item
hsa-miR-940	MIMAT0004983	AAGGCAGGGCCCCCGCUCCCC	7	THEM5 LOC100130576 LHPP SYT2 FLJ45079 SCN4A ASB6		12	No Items			No item			No item			Generalized epilepsy with febrile convulsions plus	28.114	3.441e-09	Epilepsy syndrome	21.772	2.792e-07	Ischemic arrhythmia	15.336	2.417e-05	Autism	15.379	2.346e-05	Cough	11.98	0.0002475	Arrhythmias	11.465	0.0003536
hsa-miR-942	MIMAT0004985	UCUUCUCUGUUUUGGCCAUGUG	3	DST AKAP9 EIF4G3		18	mTOR signaling pathway	76.875	7.215e-24	NMDAR signaling pathway	15.286	2.502e-05	PDE signaling pathway	14.348	4.794e-05	Hepatocellular carcinoma	12.987	0.0001232	Cervix cancer	11.523	0.0003397	B-cell lymphoma	10.778	0.0005696	Memory consolidation	13.576	8.19e-05	Cancer cachexia	12.561	0.0001655	Memory reconsolidation	11.915	0.000259
hsa-miR-944	MIMAT0004987	AAAUUAUUGUACAUCGGAUGAG	19	TFEC ADAMTS5 IKZF2 RRP15 SLC2A13 QKI ZBTB41 MIER3 SEPSECS CPEB4 VGLL3 PAK2 KLF12 ONECUT2 LPPR5 MCART6 PDE10A ZC3H6 ENAH		61	PAK signaling pathway	100.946	4.096e-31	Rho family signaling pathway	54.428	4.126e-17	Transcriptional regulation by Ikaros	33.496	8.253e-11	Hypergranular promyelocytic leukemia	15.3	2.48e-05	Myelomonocytic leukemia	13.452	8.922e-05	Chronic myelogenous leukemia	10.14	0.000886	Tight junction	16.518	1.066e-05	Glial cell polarity	16.128	1.396e-05	Cancer cachexia	14.857	3.371e-05
hsa-miR-96	MIMAT0000095	UUUGGCACUAGCACAUUUUUGCU	142	MLL SOX5 FRS2 KIAA2022 CAP1 LPPR4 LRCH2 NLGN2 UNC13C NOVA1 CUGBP2 GRID1 REV1 XKR4 EBF3 SNX30 FOXO1 SH3PXD2B BRPF3 JMJD1C MITF SLC1A1 DST BNC2 SLC39A1 CAMK2N1 ATXN1 B4GALNT1 NUS1 FARP1 CACNB4 SDC2 ADCY6 GPR135 SPRY3 ABCD1 MTSS1 SPIN1 PRKAR1A PPP3R1 PRKCE GPR124 LRRC7 ZHX2 MORF4L2 GAN MORF4L1 SLC35A1 NTN4 DLGAP2 HBP1 UBE2G1 RALGPS1 ZNF704 GRIA1 EPHA3 CELSR1 GPHN OBFC2A VAT1L ZBTB41 SOX6 GRHL2 USP6 …		688	Transcriptional regulation by Ets-domain family	406.825	3.416e-123	Transcriptional regulation by MITF family	373.426	3.87e-113	Transcriptional regulation by FOXO	154.579	2.931e-47	Viral myocarditis	36.454	1.062e-11	Multiple myeloma	35.623	1.889e-11	Colorectal cancer	35.59	1.934e-11	Cancer	105.851	1.367e-32	Epithelial-mesenchymal transition	61.043	4.21e-19	Metastasis	55.405	2.097e-17
hsa-miR-98	MIMAT0000096	UGAGGUAGUAAGUUGUAUUGUU	162	FIGN IGF2BP1 LIN28B NR6A1 ONECUT2 ARID3B FBN1 BACH1 CLCN5 YOD1 HIC2 FOXP2 CCND2 IGF1R PBX3 TRIM71 CPEB2 PKN2 MAP4K3 CDV3 COL1A2 IGF2BP3 PAPPA NAP1L1 C14orf28 PPP1R15B PTPRD RAPGEF6 GALNT1 SOCS4 DUSP16 TGFBR1 HOXA1 ARHGAP28 MAP3K1 LRIG2 UHRF2 LRIG3 RICTOR BPTF GAS7 CCNJ B3GNT7 ABL2 CPEB3 ACVR2A BCAT1 ABCC5 RANBP2 PCDH19 GAN MAPK8 COL3A1 PPARGC1B BZW1 POU2F1 CPEB4 FNDC3A HDX ZNF512B DLC1 NAT12 IDE …		671	Transcriptional regulation by Myb	549.197	4.733e-166	Transcriptional regulation by Myc	541.644	8.89e-164	Transcriptional regulation by POU domain factor	244.781	2.059e-74	Viral myocarditis	84.961	2.656e-26	Colorectal cancer	68.936	1.771e-21	Adult T cell lymphoma/leukemia	68.23	2.889e-21	Cancer	125.726	1.421e-38	Adipogenesis	109.516	1.077e-33	Epithelial-mesenchymal transition	85.403	1.954e-26
hsa-miR-99a	MIMAT0000097	AACCCGUAGAUCCGAUCUUGUG	11	MBNL1 FZD8 FZD5 BAZ2A TRIB2 FRAP1 MTMR3 INSM1 NTRK3 ZZEF1 PPP3CA		86	mTOR signaling pathway	129.62	9.56e-40	Neurotrophin signaling pathway	111.638	2.476e-34	Transcriptional regulation by NFAT	79.176	1.464e-24	Neuroblastoma	27.488	5.311e-09	Osteoporosis	18.041	3.709e-06	Adult T cell lymphoma/leukemia	14.891	3.292e-05	Cardiac hypertrophy	29.79	1.077e-09	Phosphorus regulation	21.267	3.964e-07	Erythropoiesis	17.737	4.579e-06
The prediction of target genes of individual miRNA was performed by Diana-microT 3.0. Entrez Gene IDs of miRNA target genes were uploaded onto KeyMolnet. The generated network was compared side by side with human canonical networks of the KeyMolnet library, composed of 430 pathways, 885 diseases, and 208 pathological events. Top-three pathways, diseases, and pathological events with the statistic…
